# Supplementary material for: Genome-wide CRISPR-cas9 knockout screening identifies GRB7 as a driver for MEK inhibitor resistance in KRAS mutant colon cancer
Source: Oncogene. 2021 Oct 30;41(2):191–203. doi: 10.1038/s41388-021-02077-w (PMC8732282; doi:10.1038/s41388-021-02077-w)
Supplement: Supplementary file 2 — Supplementary Table S1 [file 41388_2021_2077_MOESM2_ESM.xlsx]

## Sheet: HCT116 screening
	CRISPR/Cas9 screening			RNA seq
gene	control_count	treatment_count	log2(treatmen/control)	control_TPM	treatment_TPM
A1BG	30046.7	24202.4	-0.312043	1.5	8.05
A1CF	1167.86	767.61	-0.604778	0.35	0.1
A2M	5030.52	5081.81	0.014632	0.53	2.53
A2ML1	7601.71	10705.5	0.493903	0.25	0.97
A3GALT2	12490.5	13037.9	0.0618687	0.15	0.57
A4GALT	36947.3	35603.1	-0.0534626	12.98	20.08
A4GNT	7481.32	6149.4	-0.282805	0.05	0.15
AAAS	26180.9	25925.2	-0.0141557	88.08	66.21
AACS	26686	28220.5	0.0806597	16.68	37.52
AADAC	4903.72	3758.03	-0.38381	2.88	1.8
AADACL2	32957.8	30565.2	-0.108729	0	0.03
AADACL3	15448.5	12267.4	-0.332615	0.01	0.07
AADACL4	11014.7	10599.8	-0.0553893	0	0.02
AADAT	9570.88	7629.37	-0.327049	14.78	18.96
AAED1	2563.74	3118.03	0.282285	6.26	5.35
AAGAB	18051.7	21945.3	0.281766	29.87	36.04
AAK1	5486.59	6152.28	0.165183	11.36	26.31
AAMDC	19100.2	18245.4	-0.0660522	13.72	28.07			`
AAMP	58437.6	53349.5	-0.131419	166.77	139.2
AANAT	23856.9	26266.2	0.1388	0.93	2.63
AAR2	21047	19811.1	-0.0873021	30.2	25.61
AARD	11051	13017.9	0.236302	0.02	0.18
AARS	20901	21473.9	0.0390097	125.31	113.57
AARS2	26532.5	23760.5	-0.159187	11.93	8.97
AARSD1	11406.8	11083.6	-0.0414676	95.23	41.48
AASDH	25627.8	29464.3	0.201247	5.29	9.12
AASDHPPT	28864	27326.2	-0.0789832	28.15	20.47
AASS	14641.9	12862.6	-0.186901	0.98	8.16
AATF	3489.72	4776.1	0.45261	80.33	58.21
AATK	29801.6	24836.7	-0.262908	3.2	4.57
ABAT	12928.5	7761.76	-0.73602	2.5	13.64
ABCA1	25387	18185.4	-0.481288	0.17	2.01
ABCA10	11317.3	13128.3	0.214131	0.16	0.93
ABCA12	14695.2	13988.3	-0.0711124	0.18	0.66
ABCA13	21918.6	26987.1	0.300102	0.04	0.12
ABCA2	13042.5	7532.24	-0.791986	75.51	85.59
ABCA3	34489.1	25460.5	-0.437863	2.94	6.7
ABCA4	20172.2	18213	-0.147389	0.08	2.29
ABCA5	12735.6	14163.6	0.153307	3.06	9.74
ABCA6	18609	20768.2	0.158369	0.07	1.09
ABCA7	21368.8	18327.3	-0.221501	72.31	102.3
ABCA8	19620.2	21401.6	0.125372	0.05	0.23
ABCA9	14108	15223.5	0.109776	0.92	4.01
ABCB1	19639.4	19019.7	-0.046254	1.24	10.27
ABCB10	22031.6	20411.1	-0.110215	13.93	9.94
ABCB11	4824.87	11030.3	1.19274	0	0.01
ABCB4	18159.3	18954.9	0.0618566	0.17	0.32
ABCB5	19754.5	16749.2	-0.238072	0.14	0.22
ABCB6	69283.9	54351.4	-0.350198	19.55	31.63
ABCB7	18781.6	18668.2	-0.00873281	11.47	11.28
ABCB8	46333.8	36264.1	-0.353517	45.14	39.2
ABCB9	82182.6	56174.2	-0.548915	10.54	17.21
ABCC1	21531.8	18516.8	-0.217622	48.48	63.25
ABCC10	10883.6	8795.08	-0.307362	25.38	42.3
ABCC11	18085.8	14368.3	-0.331945	0.25	0.15
ABCC12	33186.9	27141.4	-0.290111	0.01	0.13
ABCC2	23986.9	26699.5	0.154563	39.19	84.21
ABCC3	6554.28	4909.44	-0.416805	9.4	17.98
ABCC4	26260.8	22747.2	-0.207212	9.64	14.04
ABCC5	20879.7	20937.7	0.00400456	12.79	22.44
ABCC6	23006.6	14728.3	-0.643419	1.16	4.47
ABCC8	24359.8	21458.7	-0.182934	0.3	0
ABCC9	5690.1	7195.11	0.33851	0.08	0.3
ABCD1	7953.35	9566.5	0.266398	8.26	15.96
ABCD2	17131	16549.2	-0.0498439	0	0
ABCD3	8690.73	9351.28	0.105675	24.87	26.12
ABCD4	17947.3	16903.5	-0.0864366	33.68	58.65
ABCE1	13329.1	15110.2	0.18093	68.35	37.09
ABCF1	6107.81	7244.63	0.24622	75.41	58.51
ABCF2	25386	19412	-0.387062	82.88	39.87
ABCF3	26034.9	28216.6	0.116096	90.22	89.99
ABCG1	7373.69	6727.49	-0.1323	0.93	5.58
ABCG2	13299.3	13974	0.0713927	1.11	0.43
ABCG4	51291.9	34427.9	-0.575137	2.23	2.91
ABCG5	13363.2	9669.36	-0.466734	0.06	0.11
ABCG8	5370.44	7808.43	0.539908	0	0.03
ABHD1	16449.1	17494	0.0888456	0.5	0.65
ABHD10	7302.3	7062.73	-0.0481183	106.61	69.84
ABHD11	16330.8	10943.6	-0.577464	54.33	77.34
ABHD12	34186.4	27706.2	-0.303208	37.37	68.15
ABHD12B	41965	35079.3	-0.25856	6.44	10.94
ABHD13	51193.9	42778.3	-0.259086	2.48	3.37
ABHD14A	6129.12	7789.38	0.345778	17.31	23.68
ABHD14B	26957.7	25301.4	-0.0914717	63.38	47.96
ABHD15	22228.7	14987.4	-0.568644	7.8	11.08
ABHD16A	6689.59	6436.08	-0.055727	28.41	39.24
ABHD16B	48967.9	31849	-0.620574	7.79	9.49
ABHD17A	60695.5	50381.9	-0.268678	122.49	86.14
ABHD17B	12419.1	9993.15	-0.313524	13.5	18.56
ABHD17C	7278.85	9029.38	0.310878	16.4	22.77
ABHD2	19949.5	18691.1	-0.0939934	9.74	22.84
ABHD3	31588.6	26870	-0.233399	23.47	46.81
ABHD4	31377.6	25734.8	-0.286006	6	19.09
ABHD5	43973.6	36569.8	-0.265978	11.61	12.13
ABHD6	8114.26	9463.65	0.221912	7.3	16.3
ABHD8	18292.5	13753.1	-0.41147	6.08	21.36
ABI1	26193.7	23807.2	-0.137814	16.57	32.07
ABI2	14529	14977.8	0.0438962	21.02	34.11
ABI3	9362.03	8291.28	-0.175207	0.06	0.31
ABI3BP	9986.46	16591.1	0.732309	1.4	6.41
ABL1	22236.2	22535.8	0.0193076	30.79	36.88
ABL2	48388.2	48174.3	-0.00639173	5.73	6.93
ABLIM1	10578.9	12856.9	0.28133	34.92	78.59
ABLIM2	43823.4	47710.6	0.122605	4.64	12.11
ABLIM3	11696.7	9198.89	-0.346533	4.55	10.57
ABO	11572	10750.3	-0.106254	0.61	1.69
ABR	18461.9	16507.3	-0.161441	61.3	102.27
ABRA	16183.8	17856.8	0.14192	0.01	0.12
ABRACL	10861.3	14033.1	0.369608	42.79	80.34
ABT1	24529.2	19302.5	-0.345699	25.67	16.53
ABTB1	13806.5	13471.2	-0.0354678	11.32	34.19
ABTB2	24104.1	20642.5	-0.22365	5.33	9.65
ACAA1	18922.3	16923.5	-0.161048	35.74	60.7
ACAA2	13744.7	15112.1	0.136823	12.65	13.24
ACACA	5935.19	6722.74	0.179727	36.16	53.88
ACACB	34447.5	27260.5	-0.337577	8.54	20.95
ACAD10	29614.1	32942.3	0.153651	12	24
ACAD11	27016.3	23709.1	-0.188378	4.29	9.33
ACAD8	11794.7	12478.8	0.0813338	20.89	29.09
ACAD9	13627.5	13657.9	0.00321453	42.51	54.22
ACADL	25037.5	23298.6	-0.103841	0.59	0.61
ACADM	9812.76	10280.8	0.0672122	36.43	35.46
ACADS	28947.1	27639.5	-0.0666824	18.16	24.84
ACADSB	18919.1	18528.2	-0.030113	7.25	13.72
ACADVL	9712.6	10166.5	0.0658842	469.6	731.95
ACAN	17778.9	18178.7	0.032082	0.01	0.06
ACAP1	35346.8	32415.6	-0.124888	12.21	32.42
ACAP2	31474.6	30468	-0.0468884	12.55	21.62
ACAP3	22669.8	18024.4	-0.330803	112.86	132.94
ACAT1	29487.5	25116.5	-0.231457	62.84	41.2
ACAT2	26220.3	22870.1	-0.197215	17.75	23.43
ACBD3	3581.35	5662.76	0.660854	14.63	24.88
ACBD4	1639.9	1287.59	-0.348694	5.24	16.69
ACBD5	16929.7	14905.5	-0.183701	12.53	17.73
ACBD6	14347.8	15828.3	0.141666	41.98	39.43
ACBD7	18381	19544.4	0.0885392	1.66	9.92
ACCS	25553.2	26408.1	0.0474703	6.38	33.1
ACCSL	15681.9	20234.9	0.367724	0.13	0.04
ACD	10910.3	9065.54	-0.267198	90.56	58.03
ACE	541.31	305.71	-0.822243	3	10.89
ACE2	11898.1	11967.4	0.00838268	0	0.58
ACER1	47205.5	37022.2	-0.350556	0.05	0.14
ACER2	20619.7	26057.6	0.337668	1.44	4.43
ACER3	19337.8	21017.8	0.120177	11.24	17.45
ACHE	19215.3	16424.5	-0.226396	1.56	1.64
ACIN1	24685.9	28713.8	0.218048	210.54	252.01
ACKR2	53618	38861.2	-0.464376	0.57	1.58
ACKR3	31290.2	22477.7	-0.477202	0.03	0.33
ACKR4	15556.1	17890.1	0.201668	0.26	0.72
ACLY	25928.3	26114.8	0.0103369	129	118.53
ACMSD	21273.9	15492.1	-0.45753	0.71	0.85
ACO1	31522.5	28145.2	-0.163488	16.64	23.97
ACO2	6441.32	5414.19	-0.250568	94.2	68.43
ACOT1	40843	39205.9	-0.0590158	0.03	0.08
ACOT11	15980.2	12879.8	-0.311161	18.84	26.23
ACOT12	2379.4	2716.14	0.190885	0	0.02
ACOT13	19992.1	24369.1	0.285611	24.11	18.3
ACOT2	1938.26	2467.58	0.348175	0.23	0.27
ACOT4	26944.9	22412.9	-0.265669	0.01	0.09
ACOT6	9927.84	7939.85	-0.322332	0	0.06
ACOT7	20271.2	15266.4	-0.409053	180.67	95.47
ACOT8	29247.5	25863.3	-0.177401	14.14	14.77
ACOT9	5641.09	6787.51	0.266865	44.64	34.6
ACOX1	10827.2	10958.8	0.017436	14.38	25.33
ACOX2	35019.7	26650	-0.394018	8.09	1.44
ACOX3	43323.6	33359.4	-0.37705	11.36	17.37
ACOXL	32440	34979.4	0.10873	2.9	3.24
ACP1	7193.61	6059.88	-0.247389	132.11	114.57
ACP2	5570.76	4750.39	-0.229783	27.7	38.4
ACP5	15317.5	12856	-0.25272	0.52	0.71
ACP6	90482.2	77528.1	-0.222912	16.39	20.48
ACPP	30968.4	27767.1	-0.157414	0.47	0.56
ACPT	20188.1	19738.7	-0.0324801	0.58	1.42
ACR	35383.1	28935.7	-0.290201	1.29	2.35
ACRBP	15431.5	10615	-0.539723	0.53	2.87
ACRV1	35499.2	33242.3	-0.0947635	0.67	0.85
ACSBG1	22808.4	23361.5	0.0345668	1.72	4.26
ACSBG2	27156.9	25427.2	-0.0949459	0.39	0.63
ACSF2	12408.5	7905.58	-0.650316	43.72	113.34
ACSF3	20776.3	19259.6	-0.109356	49.54	51.79
ACSL1	24922.4	20608.2	-0.274216	4.67	7.49
ACSL3	24705.1	20280.6	-0.284694	37.52	53.83
ACSL4	21678.9	24924.3	0.201257	10.65	17.68
ACSL5	18460.9	15955.9	-0.210367	41.28	35.21
ACSL6	7872.38	9056.99	0.202208	0.6	2.61
ACSM1	19153.5	20387.2	0.0900561	0.1	0.93
ACSM2A	18877.5	20155.8	0.0945253	2.19	6.76
ACSM2B	28313	31479.4	0.152937	1.01	2.19
ACSM3	50753.8	46844.9	-0.115622	5.12	15.09
ACSM4	36428.4	29155.7	-0.321276	0.36	0.94
ACSM5	44279.4	52689.6	0.250875	0	0.32
ACSS1	15917.4	17119.7	0.10505	0.15	0.36
ACSS2	19263.2	21843.4	0.181341	23.45	38.3
ACSS3	15530.6	12464.5	-0.317257	0.06	0.15
ACTA1	43267.2	40363.1	-0.100234	0.72	1.14
ACTA2	12960.4	12951.2	-0.00102995	3.7	12.11
ACTB	32918.4	25607.2	-0.362334	2092.14	1135.26
ACTBL2	42265.5	36759.3	-0.201366	0.05	0.13
ACTC1	29693	25139.5	-0.240153	0.01	0.01
ACTG1	17532.8	16832.1	-0.0588362	4170.29	2012.99
ACTG2	40814.2	38507.9	-0.0839153	0.74	3.34
ACTL10	11057.3	10336	-0.0973173	0.69	0.72
ACTL6A	19216.3	17094	-0.168836	74.04	66.01
ACTL6B	34777.8	31249.1	-0.154349	0.29	1.1
ACTL7A	13104.3	12846.4	-0.0286706	0.05	0.05
ACTL7B	37815.7	30311.8	-0.319096	0.02	0.03
ACTL8	15853.4	14051.2	-0.174095	0.86	0.33
ACTL9	23700.2	18399.7	-0.365204	0	0
ACTN1	22253.2	18799.6	-0.243297	83.04	129.04
ACTN2	40746	39585	-0.0417057	0.05	0.35
ACTN4	38008.6	34857.4	-0.124856	510.31	520.87
ACTR10	7367.28	7977.94	0.114869	40.29	59.29
ACTR1A	15486.9	15135	-0.0331585	77.98	67.71
ACTR1B	7055.09	9842.69	0.48033	30.92	44.96
ACTR2	6987.95	7766.54	0.152382	74.61	94.9
ACTR3	7985.32	8885.56	0.154094	74.51	64.13
ACTR3B	17393.2	15313.1	-0.183747	17.03	16.29
ACTR3C	20804	18517.8	-0.167944	1.14	4.48
ACTR5	36892.9	33528	-0.137975	21.38	13.8
ACTR6	7087.06	10212.2	0.526968	32.26	27.17
ACTR8	11045.6	9525.54	-0.213581	17.37	26.63
ACTRT1	37649.5	39605	0.0730489	0	0
ACTRT2	33946.7	24920.5	-0.445923	0	0.03
ACTRT3	11967.3	9082.71	-0.397868	2.3	2.3
ACVR1	39706	37965	-0.064686	6.31	11.14
ACVR1B	19024.5	17550.1	-0.116374	15.6	21.02
ACVR1C	21656.5	20552	-0.0755136	0.09	0.43
ACVR2A	45622	41664	-0.130926	4.13	7.21
ACVR2B	8073.76	4666.58	-0.790745	2.33	6.54
ACVRL1	13808.6	15689.2	0.184193	1.18	7.6
ACY1	2625.54	3419.94	0.381229	49.77	42.5
ACY3	30968.4	21291	-0.54053	0.21	3.12
ACYP1	5889.37	6450.36	0.131245	46.9	34
ACYP2	9346.04	11559.8	0.30666	8.32	18.73
ADA	27339.1	27091.9	-0.0131042	21.29	16.92
ADAD1	9356.7	11464.6	0.293082	0	0
ADAD2	24240.5	20414.9	-0.247787	0.1	0.28
ADAL	17072.4	18971.1	0.152124	2.56	3.24
ADAM10	17346.3	16548.3	-0.067941	56.86	253.51
ADAM11	29250.7	25177.6	-0.216324	10.07	10.14
ADAM12	13923.7	15019.7	0.109309	0.01	0.2
ADAM15	40212.2	34603.2	-0.216722	145.97	114.72
ADAM17	15458.1	12159.8	-0.34622	11.56	20.86
ADAM18	18237.1	18074.9	-0.0128848	0.12	0.71
ADAM19	13953.5	13687.4	-0.0277839	10.84	3.32
ADAM2	4376.26	6670.37	0.607955	0	0
ADAM20	16264.7	15740.7	-0.0472479	0.01	0.09
ADAM21	3598.4	2859.95	-0.331262	0.61	0.9
ADAM22	19447.6	20880.6	0.102566	3.42	10.53
ADAM23	15502.9	17041.6	0.136517	0.01	0.21
ADAM28	31351	30665.1	-0.0319109	0.17	3.39
ADAM29	27399.9	27071.9	-0.0173723	0.04	0.21
ADAM30	46954	52999	0.174714	0	0.01
ADAM32	45098.8	41084	-0.13451	3.55	7.93
ADAM33	30360	24707.2	-0.29723	0.04	0.31
ADAM7	26422.7	30951.8	0.228237	0	0
ADAM8	45007.2	35828	-0.32906	3.06	6.95
ADAM9	11036	17543.5	0.668666	70.47	114.11
ADAMDEC1	14485.3	10065.5	-0.525119	0	0
ADAMTS1	41372.6	36697.4	-0.172992	0.02	0.07
ADAMTS10	43847.9	36188.8	-0.276956	8.12	40.59
ADAMTS12	7274.59	8282.7	0.187211	0	0
ADAMTS13	40882.4	33731.8	-0.277365	6.44	22.42
ADAMTS14	2514.73	2660.91	0.0814847	6.45	4.74
ADAMTS15	13003.1	13454	0.0491835	0.4	0.9
ADAMTS16	19034.1	19724.4	0.0513886	0.32	2.57
ADAMTS17	47024.3	39361.2	-0.256628	2.73	6.45
ADAMTS18	7720	10187.4	0.400072	0.15	0.03
ADAMTS19	14901.9	17094.9	0.198063	0	0.01
ADAMTS2	51029.8	48386.7	-0.0767265	5.09	10.11
ADAMTS20	13668	13310.2	-0.0382585	0	0
ADAMTS3	10925.2	13132.1	0.26542	0	0
ADAMTS4	13392	11347.4	-0.238989	0.1	0.43
ADAMTS5	13328	11856	-0.168837	0	0
ADAMTS6	4475.36	4162.77	-0.104436	0.48	1.92
ADAMTS7	5045.44	5001.82	-0.0125245	5.16	23.05
ADAMTS8	34480.5	27873.8	-0.306863	0.02	0.07
ADAMTS9	33526.8	23915.8	-0.487337	0.18	0.92
ADAMTSL1	39236.1	36866.9	-0.0898527	0	0.16
ADAMTSL2	16850.8	19854.9	0.236663	0.03	0.11
ADAMTSL3	42836.7	37460.2	-0.193482	0.57	2.35
ADAMTSL4	21926.1	18604.4	-0.236991	3.14	9.91
ADAMTSL5	31406.4	28205.2	-0.155091	29.64	40.11
ADAP1	36140.7	31806.1	-0.184314	45.55	63.81
ADAP2	12761.2	16274	0.350783	10.74	9.05
ADAR	32867.3	33764.2	0.0388394	96.59	199.7
ADARB1	45561.3	38052.7	-0.259806	9.18	18.86
ADARB2	39483.3	33823.2	-0.223225	0.02	0.06
ADAT1	13479.4	14448.3	0.100144	41.71	56.35
ADAT2	41652.8	33088.9	-0.332058	12.31	14.85
ADAT3	42705.6	33962.3	-0.330484	29.59	22.06
ADCK1	27138.8	19536.8	-0.474141	6.26	8.58
ADCK2	46930.6	45903	-0.0319389	16.28	14.11
ADCK5	56293.7	48663	-0.210144	25.32	48.32
ADCY1	5009.21	5151.32	0.0403511	0.02	0.02
ADCY10	9502.68	10737	0.17616	0.04	0.04
ADCY2	36967.5	28959.4	-0.352215	0.41	1.77
ADCY3	31197.5	28883.3	-0.111194	74.62	80.62
ADCY4	519.99	385.71	-0.430004	0.15	0.48
ADCY5	17464.6	15989.2	-0.127322	0.81	2.65
ADCY6	11064.8	11696	0.0800296	14.98	51.5
ADCY7	25392.3	23088.2	-0.137236	22.34	34.38
ADCY8	21169.5	18148.2	-0.222148	0	0.03
ADCY9	34974.9	29356.6	-0.252628	4.25	9.93
ADCYAP1	18797.6	21697.7	0.206983	0	0.1
ADCYAP1R1	53127.9	56746.6	0.0950631	0.02	0.25
ADD1	18470.5	17511.1	-0.076945	69.03	124.55
ADD2	46286.9	36729.8	-0.333646	0.42	0.17
ADD3	13594.4	13886.4	0.0306558	14.96	67.02
ADH1A	20643.1	19253.9	-0.100504	0.28	1.65
ADH1B	51567.9	50273.4	-0.0366779	0.06	0.25
ADH4	18647.3	18937.8	0.0222939	0.44	2.16
ADH5	14064.4	13712.1	-0.0365875	121.78	90.76
ADH6	2525.38	2385.68	-0.0820665	0.27	0.57
ADH7	12025.9	11257	-0.0953243	0.15	0
ADHFE1	11069.1	10725.5	-0.0454796	1.51	1.41
ADI1	2471.04	2561.86	0.0520526	41.56	36.83
ADIG	22019.8	18713.9	-0.234681	0	0
ADIPOQ	21709.8	21481.5	-0.0152497	0.04	0.13
ADIPOR1	9164.9	11559.8	0.334892	64.94	56
ADIPOR2	27139.9	27370	0.0121791	32.67	33.52
ADIRF	32703.2	31892.8	-0.0361995	306.28	591.04
ADK	17875.9	16378.8	-0.126181	32.22	35.04
ADM	37997.9	31057.5	-0.290969	37.25	53
ADM2	51039.4	44065.8	-0.211945	3.77	7.65
ADM5	23417.9	14667.4	-0.674965	12.18	8.05
ADNP	25725.9	18294	-0.49183	30.03	40.26
ADNP2	6719.43	6885.61	0.0352404	22.45	37.21
ADO	23135.5	21539.6	-0.10311	16.89	21.13
ADORA1	58224.5	54429.5	-0.0972343	7.21	8.46
ADORA2A	12403.1	13758.8	0.149638	4.01	13.2
ADORA2B	11406.8	11037.9	-0.0474292	38.93	36.69
ADORA3	9795.71	10311.2	0.0739871	0	0
ADPGK	21351.7	16752.1	-0.349993	35.77	43.03
ADPRH	12846.4	13197.8	0.0389325	0.87	1.46
ADPRHL1	2707.6	3185.65	0.234493	9.62	14.16
ADPRHL2	18629.2	15266.4	-0.287192	38.45	29.2
ADPRM	31119.7	26890.9	-0.210703	4.35	5.23
ADRA1A	20518.5	18042.5	-0.185511	0	0.41
ADRA1B	48075	40995.5	-0.229817	0.02	0.13
ADRA1D	34509.3	28280.4	-0.287172	0.3	0.38
ADRA2A	40674.7	24532.9	-0.729388	0.12	0.06
ADRA2B	13054.2	13375	0.0350179	0.19	0.56
ADRA2C	51197.1	30793.7	-0.733406	30.91	41.53
ADRB1	3133.81	4318.97	0.462643	0.91	1.81
ADRB2	11449.5	9060.79	-0.337539	0.08	0.17
ADRB3	53331.4	41952.6	-0.346219	0.07	0.17
ADRM1	19533.9	19633.9	0.00737006	393.89	215.85
ADSL	15966.4	13600.7	-0.23134	113.8	66
ADSS	5670.93	9230.35	0.702702	25.2	23.3
ADSSL1	15264.2	15722.6	0.0426833	4.2	25.8
ADTRP	13975.9	12280.7	-0.186533	0.27	0.48
AEBP1	8065.25	7689.38	-0.0688432	0.46	1.06
AEBP2	10139.9	7417.01	-0.45108	18.13	29.29
AEN	12388.2	6068.46	-1.02945	48.01	27.2
AES	13000.9	9773.16	-0.41168	296.8	341.28
AFAP1	26246.9	26073.8	-0.00954581	7.07	14.01
AFAP1L1	4401.84	4650.4	0.0792306	2.03	2.56
AFAP1L2	10091.9	10133.2	0.00588145	0.62	3.05
AFF1	21876	21637.7	-0.0157984	7.58	18.07
AFF2	18825.3	19233	0.0309086	0	0.01
AFF3	22144.5	20157.7	-0.135609	0.3	0.68
AFF4	6251.67	8503.67	0.443783	7.6	28.19
AFG3L2	27688.6	34645.1	0.323347	61.47	43.05
AFM	17035.1	16579.7	-0.0390944	0	0
AFMID	19399.6	17738.7	-0.12912	84.8	63.68
AFP	12558.7	12991.2	0.0488426	0	0.16
AFTPH	22519.6	17586.3	-0.356707	9.23	17.72
AGA	19700.1	20428.2	0.0523558	7.95	17.9
AGAP1	22588.9	20224.4	-0.159508	22.4	28.87
AGAP2	9168.1	7586.54	-0.273148	19.46	32.19
AGAP3	12626.9	13716.9	0.119442	141.19	179.41
AGAP4	26759.5	28997.6	0.115881	23.93	52.75
AGAP5	11248.1	10830.3	-0.0546006	9	20.63
AGAP6	2807.76	5016.11	0.836923	17.07	14.33
AGAP9	2235.55	2129.49	-0.0700897	7.7	14.24
AGBL1	16667.5	17294	0.0532256	0.01	0.07
AGBL2	11741.4	15172.1	0.369787	0.66	0.9
AGBL3	16115.6	17798.7	0.143311	3.13	4.88
AGBL4	25829.2	26766.2	0.0514052	0.05	0.26
AGBL5	9454.73	10424.6	0.140866	32.08	39.47
AGER	39963.9	35368.9	-0.176213	12.38	10.52
AGFG1	12727.1	15978.8	0.328232	33.21	34.26
AGFG2	12063.2	13548.3	0.167484	21.74	54.43
AGGF1	24444	27609	0.175653	7.89	13.79
AGK	31780.4	32020.4	0.0108533	23.25	21.19
AGL	8941.13	7520.82	-0.249537	5.54	9.97
AGMAT	11430.3	8792.22	-0.378523	0.19	0.52
AGMO	31713.3	29683.3	-0.0954321	0.03	0.15
AGO1	40513.7	30711.8	-0.399604	9.42	20.46
AGO2	23368.8	19923.5	-0.230108	35.88	52.07
AGO3	13176.7	13787.4	0.06535	9.33	17.6
AGO4	20584.5	21099.6	0.0356527	1.76	9.82
AGPAT1	30758.5	22496.8	-0.451252	44.05	40.78
AGPAT2	25876.1	20722.5	-0.32041	99.92	79.41
AGPAT3	43483.5	34099.4	-0.350713	32.23	54.08
AGPAT4	25852.7	27227.1	0.0747283	1.74	5.5
AGPAT5	6719.43	7179.87	0.0956051	47.26	28.18
AGPS	5743.39	7182.72	0.322577	29.66	39.59
AGR2	13708.5	16057.8	0.228193	1.12	0.31
AGR3	11400.5	13654	0.260216	0	0.11
AGRN	10647.1	8499.85	-0.324917	175.31	287.46
AGRP	23316.6	19767.3	-0.238234	0.16	0.87
AGT	3895.69	2371.39	-0.715908	0.03	0.06
AGTPBP1	28869.3	28008.1	-0.043691	6.37	13.93
AGTR1	19619.1	18383.5	-0.0938454	0	0
AGTR2	13005.2	14981.6	0.204093	0	0
AGTRAP	41487.7	36028	-0.20356	78.23	79.54
AGXT	14980.7	9019.85	-0.73187	0.09	0.15
AGXT2	4493.48	5693.24	0.341349	0	0
AHCTF1	9148.92	10315.1	0.173061	40.97	47.32
AHCY	29926.3	27481.4	-0.122955	302.83	170.4
AHCYL1	5475.92	8722.7	0.671575	30.59	50.14
AHCYL2	31780.4	26728.1	-0.249772	5.31	13.61
AHDC1	18916.9	17142.6	-0.142088	13.85	21.15
AHI1	14694.1	15829.2	0.107348	14.43	27.95
AHNAK	31624.8	30644.2	-0.0454413	41.36	102.27
AHNAK2	8021.56	7753.23	-0.0490791	4.56	26.08
AHR	19552	18919.7	-0.0474276	6.56	39.24
AHRR	33402.2	30232.8	-0.143822	17.02	88.26
AHSA1	15456	14638.8	-0.0783617	238.63	147.82
AHSA2	17139.6	22462.5	0.390165	23.12	45.47
AHSG	7415.25	8786.51	0.244765	0.15	0.26
AHSP	16526.9	15932.1	-0.0528747	0	0.13
AICDA	38463.6	33686	-0.191338	0.24	0.51
AIDA	7018.86	9702.68	0.46709	23.32	25.34
AIF1	29316.8	27053.8	-0.115893	0	0
AIF1L	34745.8	32979.4	-0.0752724	22.58	35.56
AIFM1	19714	23572	0.257843	44.4	30.1
AIFM2	21339	17040.7	-0.324492	31.62	27.21
AIFM3	66000.9	60314.1	-0.129988	5.74	15.32
AIG1	19271.8	21656.7	0.16832	23.75	37.92
AIM1	13770.3	12130.3	-0.182929	2.39	5.15
AIM2	37729.4	32661.3	-0.208103	0	0
AIMP1	20734.8	21971	0.0835472	43.81	36.57
AIMP2	5299.04	5135.14	-0.0453187	70.47	41.56
AIP	20013.4	22615.8	0.176357	65.02	55.11
AIPL1	22745.5	22218.7	-0.0338072	0.17	0.24
AIRE	11744.6	11966.4	0.0269905	0.05	0.25
AJAP1	13757.5	14090.2	0.0344785	0.02	0.03
AJUBA	2024.57	2285.71	0.174945	28.18	63.64
AK1	44729.1	33765.1	-0.40567	157.15	122.29
AK2	40233.5	46107.8	0.196609	220.84	134.16
AK3	30737.2	24624.3	-0.31989	17.38	35.09
AK4	10242.2	8987.47	-0.188516	36.27	22.61
AK5	3898.89	4088.49	0.0684875	3.3	7.82
AK6	14007.9	11637.9	-0.267388	30.84	25.16
AK7	20433.2	19171.1	-0.0919811	1.19	2.91
AK8	8043.92	7197.98	-0.160286	0.93	1.87
AK9	20538.7	20256.8	-0.019939	1.57	5.41
AKAP1	16331.9	14249.3	-0.196789	54.03	46.03
AKAP10	37222.2	32391.8	-0.20053	12.6	24.01
AKAP11	10543.7	12506.4	0.246263	4.84	9.62
AKAP12	33753.8	30402.3	-0.150865	171	454.67
AKAP13	13563.5	12149.3	-0.158849	7.04	29.31
AKAP14	28381.3	34676.5	0.289012	0.04	0
AKAP2	12391.4	11171.2	-0.149542	11.41	13.79
AKAP3	32643.5	21359.6	-0.611889	0.78	4.79
AKAP4	31306.2	28870.9	-0.116829	0	0
AKAP5	16792.2	16404.5	-0.0337011	0.29	1.21
AKAP6	44344.4	37271.7	-0.250665	0.3	0.87
AKAP7	19028.8	20293.9	0.0928561	1.56	2.27
AKAP8	5084.86	7452.26	0.55138	51.66	60.64
AKAP8L	13014.8	15688.3	0.269517	96.35	149.71
AKAP9	12486.3	10446.5	-0.257303	8.82	20.53
AKIP1	18455.5	13359.8	-0.466129	48.09	45.38
AKIRIN1	11576.3	13473.1	0.218893	42.35	43.27
AKIRIN2	3670.86	4281.83	0.222053	38.76	53.68
AKNA	25628.9	25493.8	-0.0076237	6.89	13.83
AKNAD1	8081.22	9818.89	0.280955	0.66	0.65
AKR1A1	19878.1	22708.2	0.192024	108.03	146.12
AKR1B1	26752	24497.7	-0.126997	47.11	45.87
AKR1B10	19846.1	19281.6	-0.0416309	0.39	0.51
AKR1B15	25361.5	28080.5	0.146925	1.92	5.96
AKR1C1	42682.2	37951.7	-0.169466	0.79	1.83
AKR1C2	11661.5	18135.9	0.637047	1.44	5.78
AKR1C3	20382.1	24728.1	0.27884	0.54	7.92
AKR1C4	24734.9	25609.1	0.0501037	0.06	0.31
AKR1D1	36533.9	31939.4	-0.19389	0.09	0.25
AKR1E2	20873.3	19723.5	-0.0817413	1.68	5.11
AKR7A2	56325.6	51056.2	-0.141701	76	83.41
AKR7A3	23243.1	19438.7	-0.25786	2	3.17
AKT1	24502.6	16451.1	-0.57472	225.61	213.67
AKT1S1	28323.7	24886.2	-0.186657	143.47	72.08
AKT2	44967.8	39297.5	-0.19445	132.24	217.97
AKT3	11398.3	13069.3	0.197344	1.15	2.22
AKTIP	16272.2	14924.5	-0.12472	14.24	28.04
ALAD	38212.1	32620.4	-0.22825	12.54	26.57
ALAS1	18321.3	19079.7	0.058512	44.8	36.56
ALAS2	10463.8	8521.75	-0.296155	0.08	0.59
ALB	16025	19539.7	0.286066	0.09	0.43
ALCAM	22157.3	22328.2	0.0110844	17.77	78.71
ALDH16A1	18481.1	15007.3	-0.300366	50.63	44.52
ALDH18A1	8513.84	9546.52	0.165147	59.38	64.92
ALDH1A1	27617.2	31156.6	0.173963	0.28	0.46
ALDH1A2	46689.7	46968.7	0.00859331	1.56	7.08
ALDH1A3	42536.2	37284.1	-0.190125	111.88	640.81
ALDH1B1	33189.1	28075.7	-0.24138	36.92	24.62
ALDH1L1	31828.3	28467.1	-0.161012	0.75	1.22
ALDH1L2	23935.7	25233.8	0.0761903	0.31	1.07
ALDH2	17376.1	16835.9	-0.0455659	19.26	35.61
ALDH3A1	28801.1	26176.7	-0.137837	1.39	2.96
ALDH3A2	75003.9	64415.1	-0.219563	36.36	76.07
ALDH3B1	38465.7	35522.2	-0.114848	23.11	103.3
ALDH3B2	18541.8	14619.7	-0.342848	0.08	1.59
ALDH4A1	63859.2	52548.6	-0.281236	12.5	33.23
ALDH5A1	6189.86	6837.02	0.143439	3.24	11.06
ALDH6A1	4177	5631.33	0.430919	4.07	11.91
ALDH7A1	17890.8	18469.2	0.0459018	68.45	97.83
ALDH8A1	31859.2	23505.3	-0.43871	1.26	3.66
ALDH9A1	11950.3	10206.5	-0.227538	47.15	35.48
ALDOA	6299.61	6801.77	0.110631	2488.8	1410.07
ALDOB	22869.1	24895.8	0.122495	0.07	0.03
ALDOC	40632	40635.4	0.000121779	14.54	42.28
ALG1	41066.8	30814.7	-0.414343	42.81	33.32
ALG10	18811.4	20225.3	0.104549	4.22	5.67
ALG10B	9656.12	13258.8	0.457393	2.28	4.57
ALG11	7797.79	10908.4	0.484243	7.66	13.59
ALG12	45780.8	36219.4	-0.337973	25.36	27.12
ALG13	13532.6	15056.9	0.153971	33.58	43.23
ALG14	10229.4	5117.06	-0.999194	3.09	8.08
ALG1L	9419.57	11874.1	0.33405	0.73	1.94
ALG2	16112.4	9479.82	-0.765175	22.04	26.84
ALG3	5928.79	8024.61	0.43663	70.66	36.74
ALG5	4442.33	6070.36	0.450378	31.95	24.75
ALG6	26883.1	22885.3	-0.232264	9.49	14.96
ALG8	18373.5	21570.1	0.231392	39.71	39.73
ALG9	15739.4	13644.5	-0.206048	18.33	22.22
ALK	24559.1	25051.9	0.0286635	0.02	0.1
ALKBH1	38845.1	33357.5	-0.219715	12.85	8.99
ALKBH2	14435.2	13848.3	-0.0598719	57.05	27.25
ALKBH3	44696.1	42305.9	-0.0792876	29.7	28.67
ALKBH4	19371.9	18034.9	-0.103171	30.5	23.15
ALKBH5	27100.5	23119.6	-0.229192	56.54	50.82
ALKBH6	15019.1	14718.8	-0.0291364	40.14	49.12
ALKBH7	4149.29	3320.9	-0.321204	45.05	48.39
ALKBH8	11583.7	9596.97	-0.271423	7.26	5.26
ALLC	15488	14345.5	-0.110544	0	0.16
ALMS1	27267.7	27383.3	0.00610149	10.67	8.79
ALOX12	28319.5	27038.5	-0.0667736	2.95	8.04
ALOX12B	16795.4	19408.2	0.208591	7.31	9.33
ALOX15	44246.4	37051.7	-0.256014	0.82	2.3
ALOX15B	26048.7	30408	0.22323	0	0.09
ALOX5	15958.9	16060.6	0.00916669	4.39	37.51
ALOX5AP	12967.9	11603.6	-0.160357	0	0.1
ALOXE3	48753.7	37440.3	-0.380913	3.07	1.99
ALPI	55154.6	37106.9	-0.571778	0	0.12
ALPK1	24359.8	23211	-0.0696931	6.59	23.45
ALPK2	4947.4	6713.2	0.440253	0.09	1.51
ALPK3	17442.2	12081.7	-0.529722	0.83	7.48
ALPL	36390	28479.5	-0.353609	0.51	0.51
ALPP	51326	37991.7	-0.433996	1.27	51.94
ALPPL2	17835.4	13964.5	-0.352955	0.28	113.22
ALS2	13582.7	12335	-0.139004	8.9	19.9
ALS2CL	39245.7	32152.8	-0.287583	8.27	54.49
ALS2CR11	27073.8	29643.3	0.130803	0.06	1.08
ALS2CR12	12378.6	13502.6	0.125378	0.9	1.94
ALX1	10395.6	9296.97	-0.161127	0.02	0.08
ALX3	19751.3	22174.8	0.16697	4.54	8.51
ALX4	36135.3	23739.6	-0.606095	0.03	0.31
ALYREF	15709.6	13915	-0.174992	635.51	291
AMACR	23847.3	23985.3	0.00832421	4.06	8.82
AMBN	11495.3	11919.8	0.0523115	0.08	0
AMBP	35045.3	33025.2	-0.0856516	0.12	0.53
AMBRA1	24857.4	26829	0.110115	25.75	25.44
AMD1	11569.9	13174	0.18731	42.72	38.71
AMDHD1	39983.1	33395.6	-0.259726	9.96	15.04
AMDHD2	26038.1	27478.6	0.0776799	82.47	62.75
AMELX	41946.9	37541.2	-0.160084	0	0
AMELY	7091.31	7490.34	0.0789682	0	0
AMER1	30633.8	31592.8	0.0444654	1.63	1.96
AMER2	48052.6	39524	-0.281878	0.01	0.07
AMER3	12863.5	12498.8	-0.0414835	0.01	0.07
AMFR	6511.65	5061.81	-0.363306	44.16	51.65
AMH	9787.19	9746.47	-0.0060143	126.69	101.79
AMHR2	23107.8	29485.2	0.351597	0.06	0.21
AMIGO1	31097.4	26664.2	-0.221881	0.04	0.1
AMIGO2	19278.2	18648.2	-0.0479269	0.45	0.51
AMIGO3	17533.8	14502.6	-0.273814	2.37	4.24
AMMECR1	13405.8	14047.4	0.0674356	4.26	6
AMMECR1L	19465.7	20385.4	0.0665966	12.05	13.41
AMN	27036.5	24488.1	-0.14282	2.81	10.39
AMN1	22325.7	25550	0.194613	10.34	20.43
AMOT	14362.7	12999.8	-0.143831	2.36	7.21
AMOTL1	44916.7	39557.4	-0.183298	6.32	11.51
AMOTL2	14838	15011.1	0.0167416	25.55	37.77
AMPD1	10509.6	12258.8	0.222087	0	0.02
AMPD2	16280.7	15560.7	-0.0652544	81.96	83.61
AMPD3	19051.2	22967.2	0.26968	13.44	32.09
AMPH	22643.2	21407.2	-0.0809767	0	0.01
AMT	27178.2	22984.4	-0.241789	1.95	7.5
AMTN	16680.3	13906.4	-0.262379	0	0.09
AMY1A	15821.5	15607.4	-0.0196549	0.24	0.16
AMY1B	221.64	538.09	1.27581	0	0.01
AMY1C	17659.6	16874	-0.065647	0	0
AMY2A	8005.57	8431.28	0.0747384	0	0
AMY2B	12669.5	12949.3	0.0315075	0.81	8.33
AMZ1	71503.5	58766.6	-0.283014	0.32	2.08
AMZ2	15661.6	15408.3	-0.0235261	101.73	87.97
ANAPC1	18101.8	22984.4	0.344506	27.55	37.01
ANAPC10	9648.68	11408.4	0.241665	20.37	20.5
ANAPC11	57986.8	47072.5	-0.300835	242.42	152.92
ANAPC13	11460.1	10401.7	-0.139787	37.72	31.41
ANAPC15	14526.8	15475.9	0.0913021	113.89	69.47
ANAPC16	29106.9	29365.2	0.0127458	41.96	67.86
ANAPC2	11614.6	13501.6	0.217173	114.08	122.25
ANAPC4	18914.8	15318.8	-0.304198	20.8	30.94
ANAPC5	21348.5	16562.6	-0.366191	93.06	103.03
ANAPC7	22056.1	16436.8	-0.42422	57.68	52.98
ANG	8674.74	8402.71	-0.0459604	4.75	8.78
ANGEL1	18013.3	15219.7	-0.243108	11.02	12.34
ANGEL2	18545	19053	0.0389835	18.58	41.16
ANGPT1	45499.5	37193.7	-0.290786	0.07	0.05
ANGPT2	2809.88	3186.62	0.181458	0.68	0.45
ANGPT4	40470.1	36334.6	-0.155506	0.13	0.24
ANGPTL1	7112.63	6336.08	-0.166768	0.04	0.45
ANGPTL2	40513.7	27501.4	-0.558889	0.01	0.6
ANGPTL3	9680.64	11136	0.202035	0.01	0.09
ANGPTL4	20184.9	18750.1	-0.106374	3.27	6.66
ANGPTL5	6227.15	6999.87	0.168731	0	0.03
ANGPTL6	9544.24	9269.38	-0.042153	0.59	0.71
ANGPTL7	14850.7	11414.1	-0.379691	0.21	0.48
ANHX	33208.2	29770.9	-0.157633	0	0
ANK1	14851.8	16748.3	0.173364	1.18	14.37
ANK2	31670.6	26951.9	-0.232752	1.1	3.45
ANK3	38286.7	39731.7	0.0534444	2.15	13.16
ANKAR	27764.3	21544.4	-0.365903	0.94	1
ANKDD1A	14697.3	17251.1	0.231124	7.74	20.33
ANKDD1B	15034	18596.8	0.306808	0.26	0.96
ANKEF1	68296.1	65313.2	-0.0644298	7.06	6.17
ANKFN1	22703.9	22102.5	-0.0387333	0.22	0.57
ANKFY1	64068	50007.7	-0.357448	20.85	44.02
ANKH	27471.3	28424.3	0.0491985	21.7	16.05
ANKHD1	32285.5	30080.4	-0.102057	41.77	83.73
ANKHD1-EIF4EBP3	12711.1	11684.5	-0.121477	8.89	11.17
ANKIB1	33361.7	32967.1	-0.0171666	9.99	24.32
ANKK1	26196.8	24129	-0.118617	0.16	2.4
ANKLE2	4953.8	7981.74	0.688057	54.11	70.75
ANKMY1	45429.2	40005	-0.183435	29.07	44.57
ANKMY2	34492.3	31495.7	-0.131116	18.22	42.67
ANKRA2	31661	31373.8	-0.0131507	11.41	25.83
ANKRD1	14816.6	16765.4	0.17826	0.12	0.46
ANKRD10	9340.72	10949.3	0.229213	182.72	544.31
ANKRD11	2749.15	2412.33	-0.188485	150.86	233.51
ANKRD12	17744.8	16485.4	-0.106199	9.99	28.67
ANKRD13A	22726.3	23946.2	0.0754331	12.87	34.43
ANKRD13B	18818.9	18169.2	-0.0506855	43.73	23.64
ANKRD13C	47458	46541.1	-0.0281448	11.1	19.55
ANKRD13D	22467.4	22330.1	-0.00884373	41.17	53.87
ANKRD16	90443.9	74211.1	-0.285384	9.84	8.29
ANKRD17	14814.5	13618.8	-0.121399	23.89	37.34
ANKRD18A	9211.78	8282.7	-0.153361	6	16.42
ANKRD18B	10178.3	12425.6	0.287801	1.34	1.5
ANKRD2	18128.4	12773.1	-0.505109	0.62	5.59
ANKRD20A1	24330	21168.2	-0.20083	1.04	2.61
ANKRD20A2	8153.68	11375	0.480298	0.58	0.58
ANKRD20A3	4957	6118.94	0.303759	0.51	1.43
ANKRD22	16991.5	17430.2	0.0367764	0.49	0.38
ANKRD23	31012.1	27139.5	-0.192431	4.44	7.13
ANKRD24	13340.8	12652.1	-0.0764611	1.42	2.27
ANKRD26	11443.1	12940.7	0.177428	3.58	8.82
ANKRD27	6775.91	7583.67	0.162459	19.82	22.32
ANKRD28	32322.8	35902.2	0.151519	16.99	28.15
ANKRD29	19541.3	16400.6	-0.252763	5.24	33.26
ANKRD30A	3991.59	5200.87	0.381705	0.01	0.01
ANKRD30B	29482	27286.2	-0.111657	0.01	0.05
ANKRD33	25510.6	23544.3	-0.115715	0.03	0.28
ANKRD33B	45901.2	37247.9	-0.301366	4.09	10.04
ANKRD34A	17497.6	18161.6	0.0537289	1.09	1.34
ANKRD34B	31586.5	28659.5	-0.14029	0	0
ANKRD34C	21910.1	20949.2	-0.0647	0.04	0.09
ANKRD35	42703.5	35132.7	-0.281533	0.01	0.02
ANKRD36	10765.4	13281.7	0.303012	4.78	11.18
ANKRD37	29754.8	24204.3	-0.297845	4.68	11.73
ANKRD39	45049.8	45323.9	0.00875174	37.36	24.5
ANKRD40	16826.3	13540.7	-0.313393	40.53	33.64
ANKRD42	24908.6	26211	0.0735251	4.28	7.84
ANKRD44	15653.1	14277.8	-0.132666	3.93	16.09
ANKRD45	29598.1	31146.1	0.0735435	0.86	1.54
ANKRD46	7345.99	6505.6	-0.175249	8.69	6.89
ANKRD49	34199.2	24738.6	-0.467184	4.74	9.01
ANKRD50	28045.6	26955.7	-0.0571825	4.01	6.83
ANKRD52	25393.4	22815.8	-0.154416	30.97	30.06
ANKRD53	17030.9	17334	0.0254493	2.23	3.14
ANKRD54	40404	37054.5	-0.124844	45.64	37.42
ANKRD55	29641.8	25391.9	-0.223256	0.11	0.32
ANKRD6	20473.7	17452	-0.230365	8.66	31.06
ANKRD61	15110.7	14140.7	-0.0957132	1.46	3.9
ANKRD62	34642.5	31789.9	-0.123972	0.04	1.14
ANKRD65	19265.4	12005.5	-0.682268	0.12	0.89
ANKRD66	41022	39324	-0.0609859	0	0
ANKRD7	10680.1	12004.5	0.168639	0.08	0
ANKRD9	27708.9	29779.5	0.103966	34.17	31.96
ANKS1A	34164.1	34578.5	0.0173937	9.61	18.21
ANKS1B	3060.29	2665.66	-0.199106	0.25	1.41
ANKS3	22599.5	23036.7	0.0276426	26.46	35.37
ANKS4B	6284.69	5933.24	-0.0830078	0.16	0.34
ANKS6	10728.1	10382.7	-0.0472099	31.27	23.82
ANKZF1	19895.1	19253.9	-0.047257	25.29	45.67
ANLN	32527.4	26850	-0.276722	47.5	78.48
ANO1	45899.1	40461.2	-0.181923	31.22	27.75
ANO10	12281.7	19674	0.679735	8.82	16.97
ANO3	8005.57	10823.6	0.435059	0	0
ANO4	14189	18134	0.353899	0.88	1.02
ANO5	2932.43	3177.09	0.115571	0.77	1.78
ANO6	17891.8	21348.2	0.254798	13.04	21.19
ANO7	32221.5	26942.4	-0.258139	0.63	1.68
ANO8	15514.6	13394	-0.212021	22.6	29.97
ANO9	30926.9	34458.4	0.15599	56.39	133.93
ANP32A	25398.8	21964.3	-0.209585	362.69	260.97
ANP32B	19260	20721.5	0.105515	330.9	158.8
ANP32D	27012	30391.8	0.170077	0	0.05
ANP32E	10893.2	10821.7	-0.00950509	105.93	93.23
ANPEP	67555.6	45659.2	-0.56516	0.3	0.5
ANTXR1	29067.5	31529	0.117268	10.68	27.29
ANTXR2	15171.5	12676	-0.259245	0.93	2.01
ANXA1	19558.4	17561.6	-0.155357	293.27	70.24
ANXA10	17755.5	18823.5	0.0842653	3.89	2.07
ANXA11	15707.5	14241.6	-0.141324	185.3	199.23
ANXA13	26210.7	29129.9	0.152341	0.51	0.55
ANXA2	38190.8	38446	0.00960699	1343.7	1866.67
ANXA2R	6736.48	9545.56	0.502772	0.34	0.48
ANXA3	17601	17763.5	0.0132602	107.59	137.68
ANXA4	25655.5	24142.5	-0.0876953	39.12	80.04
ANXA5	29917.8	28019.5	-0.0945691	171.23	208.17
ANXA6	33212.5	29279.5	-0.18183	45.44	91.41
ANXA7	18199.8	16168.3	-0.170748	63.82	53.07
ANXA8	24456.8	21712	-0.171738	0.47	10.6
ANXA8L1	8217.62	8645.56	0.0732301	0.17	4.04
ANXA9	18970.2	18446.3	-0.0404012	1.88	14.39
AOAH	10324.2	13606.4	0.398221	0.52	0.28
AOC2	10069.6	8335.07	-0.272706	5.51	7.8
AOC3	50511.9	44586.8	-0.180004	4.01	4.86
AOX1	16276.5	18701.6	0.200359	0.01	0.32
AP1AR	19833.3	17350.2	-0.192965	28.01	27.8
AP1B1	33034.6	34589.9	0.0663736	51.46	38.38
AP1G1	11970.5	13254	0.146932	31.43	52.22
AP1G2	20831.7	19270.1	-0.112411	109.58	249.36
AP1M1	16009	16329.2	0.0285718	65.76	44.06
AP1M2	9998.17	11616	0.216359	70.85	124.6
AP1S1	32324.9	31117.5	-0.0549171	139.48	64.39
AP1S2	7335.33	9349.35	0.349962	8.49	13.61
AP1S3	4738.55	3135.19	-0.595737	78.44	57.91
AP2A1	13262	13267.4	0.000587271	99.58	135.66
AP2A2	12508.6	13270.2	0.0852629	91.96	113.76
AP2B1	6919.76	9351.27	0.434386	63.98	98.59
AP2M1	8398.76	10723.6	0.352504	377.16	352.38
AP2S1	29419.1	30883.2	0.0700677	352.34	230.14
AP3B1	36571.2	37216.5	0.0252341	21.96	34
AP3B2	13558.2	15086.4	0.15407	2.03	3.2
AP3D1	9401.46	10124.6	0.106896	96.36	104.58
AP3M1	5637.89	6264.66	0.152055	18.48	22.82
AP3M2	22399.2	17279.7	-0.374349	17.63	17.55
AP3S1	19885.5	20894.9	0.0714276	314.82	182.38
AP3S2	7441.89	7158.92	-0.0559194	21.34	24.52
AP4B1	51019.1	47191.5	-0.112507	16.73	17.34
AP4E1	19061.8	17491.1	-0.124059	4.01	4.92
AP4M1	20084.8	16519.7	-0.281898	22.97	27.04
AP4S1	13039.3	13321.7	0.0309084	5.31	8
AP5B1	9608.18	8294.14	-0.212147	23.75	22.55
AP5M1	9446.2	13820.7	0.548976	12.49	21.17
AP5S1	45554.9	41041.2	-0.150531	11.84	14.15
AP5Z1	35376.7	32201.3	-0.135674	25.9	40.19
APAF1	25376.4	25685.3	0.0174549	4.63	12.22
APBA1	17461.4	18443.5	0.0789405	0.16	1.52
APBA2	19191.8	18891.1	-0.0227867	0.48	2.49
APBA3	27761.1	21000.6	-0.40262	34.53	30.49
APBB1	21360.3	21671	0.0208369	10.19	12.71
APBB1IP	29780.3	20912	-0.510008	0	0.01
APBB2	23384.8	25629.1	0.132203	20.35	78.05
APBB3	17369.7	14963.5	-0.21511	14.5	42.94
APC	18396.9	24274.8	0.399975	7.04	13.61
APC2	10145.2	10087.5	-0.00823781	7.3	10.94
APCDD1	35480	36115.5	0.0256114	0.06	0.41
APCDD1L	40390.1	30922.3	-0.385346	0.36	0.49
APCS	27965.7	29669.9	0.0853416	0	0
APEH	23902.7	23214	-0.0421779	141.2	125.52
APEX1	14466.1	15304.5	0.0812755	294.45	232.74
APEX2	977.12	1225.7	0.326699	32.28	25.77
APH1A	22076.3	17570.2	-0.329356	99.67	125.22
APH1B	17546.6	17326.4	-0.0182227	2.47	10.12
API5	8861.22	13358.8	0.592159	65.98	74.81
APIP	12275.3	17630.2	0.522254	30.61	17.54
APITD1-CORT	10416.9	9995.06	-0.0596372	4.19	4.43
APLF	7727.45	11067.4	0.5182	0.75	1.61
APLN	22483.4	19522.5	-0.203709	0.45	0.21
APLNR	26213.9	18137.8	-0.531311	0	0.03
APLP1	16784.7	19225.4	0.195851	28.1	32
APLP2	5882.97	4156.12	-0.501205	145.99	284.07
APMAP	25460.5	29257.6	0.200541	84.9	99.18
APOA1	31771.9	25746.2	-0.303379	0.12	0.05
APOA2	15298.3	15363.5	0.00613988	0.19	0.01
APOA4	22643.2	22933.9	0.0184031	0	0.03
APOA5	24519.7	20883.4	-0.231571	0	0.12
APOB	27779.2	23831	-0.221159	0.03	0.03
APOBEC1	37931.9	34743.2	-0.126678	0	0
APOBEC2	23966.6	22158.6	-0.113153	0.26	1.15
APOBEC3A	28505.9	28965.2	0.0230588	0.09	0.25
APOBEC3B	27241.1	19583.5	-0.476129	14.32	20.96
APOBEC3C	22235.1	20484.4	-0.118306	31.36	43.95
APOBEC3D	40944.2	36252.7	-0.175568	0.64	1.81
APOBEC3F	25297.5	15953	-0.66513	6.5	19.27
APOBEC3G	14012.1	13820.7	-0.0198431	1.2	3.95
APOBEC3H	30497.5	25750.9	-0.244055	2.93	4.69
APOBEC4	16441.6	17878.7	0.120883	0.01	0
APOBR	35401.2	33788.9	-0.067247	0.09	0.78
APOC1	6259.11	7965.56	0.347769	0.83	0.36
APOC2	30612.5	27746.2	-0.141829	1.26	1.52
APOC3	38520.1	35156.5	-0.131814	0	0
APOC4	44441.4	41755.4	-0.0899387	0.26	0.44
APOD	9781.87	10426.5	0.0920581	0.46	1.57
APOE	6951.73	5122.76	-0.440377	2.22	3.91
APOF	17266.4	14528.3	-0.249082	0.22	0.27
APOH	22222.3	22247.2	0.0016175	0.31	1.25
APOL1	16623.8	12352.1	-0.428461	0.87	8.82
APOL2	26560.2	34611.7	0.381982	11.27	33.52
APOL3	7933.11	8820.79	0.153003	0.12	14.22
APOL4	13708.5	14935	0.123618	2.62	7.81
APOL5	1171.05	684.75	-0.773279	0.03	0.06
APOL6	38833.3	32814.6	-0.242951	0.43	4.48
APOLD1	34251.4	22001.5	-0.638539	2.86	7.31
APOM	7877.71	7552.25	-0.0608619	2.88	3.29
APOO	8351.87	9061.73	0.117674	26.3	12.83
APOOL	31388.3	27629	-0.184036	6.31	7.77
APOPT1	10808	14527.4	0.426641	39.11	45.28
APP	15098	13237.9	-0.18967	165.87	367.84
APPBP2	14559.9	20153.9	0.469038	14.95	39.22
APPL1	4879.2	9090.31	0.897548	12.81	16.87
APPL2	48748.4	38422.2	-0.343409	13.44	39.81
APRT	15234.3	8458.9	-0.848709	298.48	195.44
APTX	11088.2	11908.4	0.102938	42.85	40.41
AQP1	31613.1	30212.8	-0.0653619	1.17	3.52
AQP10	54656.9	46176.3	-0.243247	0	0.02
AQP11	3376.77	3173.27	-0.0896462	0.53	0.98
AQP12B	33379.8	28601.4	-0.222882	0	0.08
AQP2	49084	41796.4	-0.231871	0.13	0.03
AQP3	2982.5	3681.83	0.303809	5.6	6.87
AQP4	28060.5	27657.6	-0.020865	0	0.04
AQP5	21965.5	20619.6	-0.0912166	0.22	0.11
AQP6	7304.43	9134.1	0.322451	0.21	0.56
AQP7	27177.2	17861.6	-0.605506	1.74	5.16
AQP8	41018.8	34503.2	-0.24955	0.06	2.28
AQP9	9049.82	8415.11	-0.104895	0	0.29
AQR	1654.81	1823.79	0.140193	9.18	12.67
AR	14801.7	19290.1	0.382075	0.03	0.22
ARAF	25742.9	27430	0.091576	42.49	41.29
ARAP1	12863.5	10890.3	-0.240219	49.04	98.16
ARAP2	14701.6	13378.8	-0.136012	3.22	4.93
ARAP3	13121.3	14488.3	0.142966	10.9	15.81
ARC	48617.3	39441.2	-0.30176	10.66	8.05
ARCN1	17448.6	16175	-0.109341	61.19	66.55
AREG	10282.7	10601.7	0.0440778	116.8	33.35
AREL1	23213.3	25421.5	0.131091	23.26	39.68
ARF1	8714.16	7483.67	-0.219588	490.67	382.78
ARF3	17464.6	15417.8	-0.179821	119.82	165.14
ARF4	15403.8	19283.5	0.324061	87.08	94.24
ARF5	9240.56	11171.2	0.273708	306.29	342.07
ARF6	16168.8	15855.9	-0.0281946	61.99	45.89
ARFGAP1	27616.2	25470	-0.116708	134.43	130.9
ARFGAP2	6102.48	5173.24	-0.238285	75.05	101.94
ARFGAP3	20745.4	20270.1	-0.033438	6.48	14.51
ARFGEF1	30007.3	26142.4	-0.198914	13.5	38.18
ARFGEF2	38697	33815.6	-0.194526	9.48	15.36
ARFIP1	45805.3	48153.4	0.0721204	17.95	26.03
ARFIP2	26098.8	25997.6	-0.0056037	86.12	91.76
ARFRP1	27719.5	17831.1	-0.636479	57.87	38.53
ARG1	15828.9	15902.6	0.00669669	0.15	1.16
ARG2	31651.5	31942.3	0.0131957	2.07	9.85
ARGFX	16671.8	23605.3	0.501674	0	0
ARGLU1	7496.23	8131.27	0.1173	73.14	139.94
ARHGAP1	26673.2	28532.8	0.0972311	32.56	35.58
ARHGAP10	7381.16	13494	0.870313	12.62	13.1
ARHGAP11A	27775	26761.4	-0.0536271	43.99	63.56
ARHGAP11B	6345.43	5744.66	-0.143473	17.59	44.91
ARHGAP12	23118.4	26476.7	0.195673	27.69	29.35
ARHGAP15	23209	22680.5	-0.0332279	0.34	1.66
ARHGAP17	16151.8	14523.6	-0.15329	24.63	27.25
ARHGAP18	3502.51	4942.76	0.496808	35.73	78.76
ARHGAP19	22014.5	18330.1	-0.264224	12.96	11.85
ARHGAP20	8895.31	8613.17	-0.0464953	0.01	0.01
ARHGAP21	6566	10142.7	0.627276	12.14	20.55
ARHGAP22	681.96	1803.78	1.40195	13.55	13.27
ARHGAP23	54653.8	44616.4	-0.292742	25.41	53.43
ARHGAP24	11159.6	15929.2	0.513347	0.52	0.59
ARHGAP25	19295.2	21609.1	0.163392	0.1	0.1
ARHGAP26	12366.9	15869.3	0.359724	11.97	12.68
ARHGAP27	19050.1	23727.2	0.316729	52.61	88.64
ARHGAP28	13519.9	12087.4	-0.161563	0.35	1.25
ARHGAP29	15893.9	18574.9	0.224865	36.39	31.56
ARHGAP30	4960.19	4826.58	-0.039386	0.22	1.46
ARHGAP31	44917.7	36227	-0.310212	0.39	0.99
ARHGAP32	4303.81	5259.91	0.289363	6.42	11.83
ARHGAP33	14367	10690.3	-0.426423	43.49	108.91
ARHGAP35	12465	13077.9	0.069244	22.59	47.37
ARHGAP36	29670.6	29503.3	-0.00815799	0	0
ARHGAP39	22936.2	21587.3	-0.0874442	22.22	21.51
ARHGAP4	13840.6	12501.7	-0.146772	98.38	105.37
ARHGAP40	21064	19914.9	-0.08093	1.97	5.69
ARHGAP44	34079.9	26110	-0.384305	4.64	11.83
ARHGAP5	29269.9	30658.5	0.0668661	15.08	25.37
ARHGAP6	33700.5	34008	0.0131016	0	0
ARHGAP8	15332.4	14681.6	-0.0625653	64.81	111.24
ARHGAP9	20091.2	15855	-0.34161	0.37	0.49
ARHGDIA	44992.3	33720.3	-0.416048	736.41	367.52
ARHGDIB	11296	10764.6	-0.0695202	3.56	3.59
ARHGDIG	37065.6	35725.1	-0.0531414	0.68	4.56
ARHGEF1	71439.6	61621.7	-0.213281	176.98	131
ARHGEF10	29801.7	31350.9	0.0731113	29.16	81.34
ARHGEF10L	11082.9	11810.3	0.091696	9.92	35.82
ARHGEF11	6847.31	7101.78	0.0526358	23.59	32.89
ARHGEF12	22315	21217.7	-0.0727415	23.14	58.85
ARHGEF15	13681.8	12845.5	-0.0909925	0	0.01
ARHGEF16	18453.4	16934	-0.12396	40.1	55.36
ARHGEF17	24579.3	17527.3	-0.48782	18.28	53.08
ARHGEF18	6238.87	5654.18	-0.141943	22.51	37
ARHGEF19	39949	37707.9	-0.0832912	66.31	49.81
ARHGEF2	17136.4	15709.2	-0.125441	33.77	48.83
ARHGEF25	22203.1	18779.7	-0.24158	3.68	5.76
ARHGEF26	2916.44	2639.96	-0.143641	5.58	6.19
ARHGEF28	14922.1	14863.5	-0.00567534	1.41	4.02
ARHGEF3	21829.1	21804.4	-0.00163461	6.21	14.81
ARHGEF33	14029.2	15440.7	0.138295	0.47	1.21
ARHGEF35	19795	18132.1	-0.126582	10.39	19.78
ARHGEF37	35017.6	32530.9	-0.106267	1.55	6.83
ARHGEF38	30793.7	27718.5	-0.151779	1.9	4
ARHGEF39	6048.14	8490.34	0.489262	21.43	26.49
ARHGEF4	32420.8	22028.2	-0.557548	16.36	21.15
ARHGEF40	9383.34	9160.8	-0.0346242	4.25	9.06
ARHGEF5	21211.1	24059.6	0.181786	18.12	32.21
ARHGEF6	15662.7	16057.8	0.0359409	0.42	1.76
ARHGEF7	18102.8	18031.1	-0.00572832	26.85	45.75
ARHGEF9	51974.9	45061.1	-0.20593	6.54	14.17
ARID1A	15797	15621.6	-0.0161019	64.74	101.04
ARID1B	48023.8	40283.1	-0.25357	15.49	26.56
ARID2	15391	15533	0.0132533	7.31	16.92
ARID3A	74400.8	56440.9	-0.398569	19.54	20.42
ARID3B	22954.3	21690.1	-0.0817279	5.05	6.75
ARID3C	12850.7	13687.4	0.0909926	0.71	0.6
ARID4A	23145.1	22970.1	-0.0109504	3.77	13.74
ARID4B	5757.23	6525.59	0.180704	11.53	28.76
ARID5A	25198.4	16989.2	-0.568687	10.64	11.45
ARID5B	12605.6	11238.8	-0.165557	3.29	28.83
ARIH1	9108.42	9145.53	0.00586532	33.49	52.06
ARIH2	24513.2	29210.9	0.252936	69.27	64.16
ARIH2OS	10309.3	12169.3	0.239278	0.7	1.42
ARL1	22608	22308.2	-0.0192616	54.68	61.01
ARL10	51816.2	46811.6	-0.146535	4.84	10.14
ARL11	12590.7	10280.8	-0.292385	0.13	0.21
ARL13A	21988.9	18971.1	-0.212965	0.53	1.38
ARL13B	2587.19	2604.72	0.00973854	4.84	10.14
ARL14	15391	14968.3	-0.0401721	0.13	0.22
ARL14EP	27291.2	22893.8	-0.253465	25	29.68
ARL14EPL	30043.5	33684.1	0.16501	12.36	11.31
ARL15	9079.66	7784.62	-0.221985	4.61	12.96
ARL16	67998.9	58467.5	-0.217871	66.94	70.48
ARL17A	5645.35	6394.18	0.179666	24.55	50.95
ARL2	16124.1	15413	-0.0650603	90.86	96.73
ARL2BP	5181.82	5937.97	0.196475	24.39	22.17
ARL3	11513.4	12975.9	0.172511	11.22	15.72
ARL4A	5144.53	5232.29	0.0243985	23.31	50.89
ARL4C	16087.9	15783.5	-0.0275508	3.91	14.26
ARL4D	12341.3	13350.2	0.113355	10.83	10.89
ARL5A	17445.4	21202.5	0.281373	33.28	29.25
ARL5B	13593.4	14801.7	0.122847	6.13	9.12
ARL5C	14609.9	12678.8	-0.204515	0.08	0.25
ARL6	15542.3	12599.8	-0.302777	2.41	2.16
ARL6IP1	27137.7	24492.9	-0.147932	168.79	324.3
ARL6IP5	27846.3	27330	-0.0270018	18.34	28.93
ARL6IP6	13660.5	10708.4	-0.351241	20.32	17.86
ARL8A	34079.9	28583.3	-0.253741	29.81	49.4
ARL8B	19856.8	16545.4	-0.263182	25.83	33.9
ARL9	15014.8	14223.5	-0.0781022	0.59	1.26
ARMC1	12833.6	12780.7	-0.00595859	30.63	25.1
ARMC10	18228.6	20144.5	0.144173	30.83	23.72
ARMC12	7853.19	7736.06	-0.021677	1.89	1.31
ARMC2	19176.9	21019.6	0.13236	2.1	4.61
ARMC3	8335.89	9944.57	0.254545	0.97	2.91
ARMC4	12780.4	11414.1	-0.163102	5.95	26.13
ARMC5	11121.3	8509.37	-0.386158	14.87	15.08
ARMC6	50783.6	41625	-0.286907	59.41	23.86
ARMC7	19250.4	17549.2	-0.133478	43.63	53.19
ARMC8	22621.9	18265.4	-0.308591	22.36	27.13
ARMC9	14339.3	17793	0.31132	10.64	16.75
ARMCX1	22641.1	22295.8	-0.0221692	0	0
ARMCX2	33546	32408	-0.0497919	0	0
ARMCX3	15479.4	17657.8	0.189941	9.85	26.89
ARMCX4	22799.8	26196.7	0.200354	1.27	4.84
ARMCX5	18441.7	14050.2	-0.392354	9.94	14.71
ARMCX6	17227	22631	0.393612	43.16	60.46
ARMS2	17590.3	14084.5	-0.320651	0	0
ARNT	11790.5	10602.7	-0.153179	19.17	39.55
ARNT2	14871	18120.7	0.285119	3.15	8.13
ARNTL	14419.2	13306.5	-0.115856	7.88	19.06
ARNTL2	10300.8	13070.2	0.343501	7.45	14.24
ARPC1A	30622.1	31258.5	0.029673	146.42	119.22
ARPC1B	26681.7	21971	-0.280235	457.15	682.3
ARPC2	4516.92	12041.7	1.41443	195.8	220.72
ARPC3	14540.6	13317.9	-0.126719	127.95	150.56
ARPC4	67958.4	41568.8	-0.709137	117.37	91.89
ARPC4-TTLL3	817.29	819.98	0.00473486	14.21	38.86
ARPC5	15757.5	14129.3	-0.157345	91.19	128.4
ARPC5L	28217.2	22406.3	-0.332658	72.99	45.67
ARPP19	23200.5	23010.1	-0.01189	53.34	86.33
ARPP21	24019.9	29197.6	0.281608	0	0
ARR3	7864.91	5347.53	-0.556471	0.51	2.69
ARRB1	13128.8	19713.9	0.586446	17.85	21.72
ARRB2	31775.1	23655.7	-0.425689	88.97	83.26
ARRDC1	19828	24842.4	0.325251	69.99	135.68
ARRDC2	21709.8	23224.3	0.0972883	40.51	60.56
ARRDC3	22003.9	19683.5	-0.160766	10.51	14.97
ARRDC4	17949.4	15645.4	-0.198182	1.97	1.45
ARRDC5	10586.4	10863.6	0.0372962	0.04	0.05
ARSA	28424.9	22050.1	-0.36636	15.41	38.17
ARSB	23953.8	26852.8	0.164811	4.01	4.79
ARSD	3437.51	3540.89	0.0427359	4.11	15.77
ARSE	17468.8	15881.6	-0.137416	0	3.35
ARSF	4007.57	6232.27	0.636902	0	0.02
ARSG	12548.1	15723.5	0.325438	9.45	28.15
ARSH	53939.8	41084.1	-0.392764	0	0.1
ARSI	34299.4	34292.7	-0.000281834	0.09	0.19
ARSJ	41634.7	38498.3	-0.112988	2.08	4.53
ARSK	49699.9	45571.5	-0.12511	3.63	3.59
ART1	41361.9	38083.1	-0.119148	0	1.69
ART3	3454.56	6276.07	0.861172	0.26	0.82
ART4	43791.4	34358.4	-0.349975	0.05	0.09
ART5	13205.5	13956.9	0.0798305	2.68	6.37
ARTN	10333.8	8809.36	-0.23024	43.77	30.02
ARV1	24269.2	22814.9	-0.0891513	2.74	4.19
ARVCF	44573.5	45131.6	0.0179487	41.45	121.34
ARX	33566.3	34424.1	0.0364065	0.5	1.32
AS3MT	22043.3	16557.8	-0.412808	0.76	1.87
ASAH1	2254.73	2701.85	0.260887	40.08	68.32
ASAH2	33094.2	33326.1	0.0100716	4.3	3.86
ASAH2B	12154.9	11383.6	-0.094567	7.32	8.81
ASAP1	17157.7	19640.6	0.194975	13	28.11
ASAP2	13544.4	12461.7	-0.120184	5.65	12.7
ASAP3	16061.2	16037.8	-0.002106	13.45	38.05
ASB1	95801.5	79073.9	-0.276844	25.25	26.07
ASB10	12782.5	8428.41	-0.600778	0	0.02
ASB11	22420.5	20193	-0.150958	0.04	0.15
ASB12	21757.7	19861.5	-0.131542	0.24	0.45
ASB13	17857.8	21525.3	0.269469	17.15	13.88
ASB14	29168.7	25535.8	-0.191895	0.4	1.07
ASB15	34595.6	29973.8	-0.206883	0	0.01
ASB16	32691.4	26577.6	-0.298691	7.61	13.77
ASB17	10920.9	12885.5	0.238633	0	0
ASB18	37567.5	37123.1	-0.0171644	1.04	1.78
ASB2	15122.5	11010.3	-0.457805	0.01	0
ASB3	23325.2	22705.3	-0.0388543	11.29	16.87
ASB4	14647.2	12873.1	-0.186253	0.28	1.66
ASB5	34842.8	25652.9	-0.441725	0	0.02
ASB6	37635.7	32042.3	-0.232116	30.47	22.19
ASB7	29263.5	32309	0.142825	4.96	10.9
ASB8	23114.2	21377.7	-0.112664	10.29	18.57
ASB9	12754.8	12352.1	-0.0462722	1.35	5.42
ASCC1	19628.7	19213	-0.0308817	21.1	46.41
ASCC2	19903.6	16869.2	-0.238626	73.25	75.51
ASCC3	17545.6	20884.4	0.251306	11.91	13.17
ASCL1	17848.2	14828.3	-0.267405	0.04	0.03
ASCL2	29487.3	27659.5	-0.0923133	0.17	0.06
ASCL3	8221.88	7999.85	-0.0394905	0.07	0.37
ASCL4	30211.9	24090.1	-0.326666	0	0
ASCL5	29420.2	31052.7	0.0779129	0.49	2.21
ASF1A	25073.8	27558.6	0.136318	18.15	26.95
ASF1B	14045.2	11505.5	-0.287724	119.88	111.1
ASGR1	58746.6	46168.8	-0.347582	1.32	2.33
ASGR2	15484.8	16854	0.122235	0	0
ASH1L	13703.1	17074.9	0.317354	9.69	21.54
ASH2L	24002.8	24855.7	0.0503701	30.52	40.92
ASIC1	38383.7	34250.8	-0.164351	25.22	17.38
ASIC2	20896.7	16943.5	-0.302529	0	0
ASIC3	18003.7	17953.9	-0.00399513	10.24	21.91
ASIC4	23503.1	19506.3	-0.268896	0.55	2.79
ASIC5	52500.2	45784.8	-0.19745	0	0
ASIP	10298.6	9159.82	-0.169047	4.49	5.4
ASL	29505.4	26807.1	-0.138358	46.8	58.19
ASNA1	13715.9	13402.6	-0.033335	173.47	115.25
ASNS	9633.75	6999.88	-0.460711	105.9	58.76
ASNSD1	20979.9	22250.1	0.0848015	29.6	24.09
ASPA	21373	23321.5	0.125863	0.46	1.44
ASPDH	10788.8	9675.08	-0.157176	2.83	21.58
ASPG	63416.9	48764.8	-0.37902	0.83	3.66
ASPH	16027.1	15982.6	-0.00401373	98.88	94.82
ASPHD1	45466.5	38763.1	-0.230113	14.09	14.34
ASPHD2	5745.51	4507.53	-0.350029	3.7	4.05
ASPM	25371	29471.9	0.216149	9.54	19.1
ASPRV1	29412.7	27888.1	-0.0767884	0.71	1.05
ASPSCR1	47224.7	39577.4	-0.254857	71.76	81.45
ASRGL1	19233.4	18579.7	-0.0498863	26.32	33.21
ASS1	22238.3	16000.7	-0.474887	65.33	146.2
ASTE1	24438.7	21949.1	-0.154996	2.54	2.12
ASTL	59523.4	46706.8	-0.349815	0.13	1.64
ASTN1	6012.97	6890.35	0.196469	0.01	0
ASTN2	16303.1	13324.5	-0.291044	3	5.46
ASXL1	31785.7	25194.8	-0.335243	39.23	61.14
ASXL2	5878.7	5312.3	-0.146134	5.67	15.66
ASXL3	18567.4	18388.2	-0.0139892	0	0.01
ASZ1	15155.5	12876	-0.235145	0.15	0.3
ATAD1	14026	18718.7	0.416353	29.39	39.59
ATAD2	5009.2	6944.64	0.471239	50.63	50.12
ATAD2B	11632.7	12033.1	0.0488169	2.79	10.28
ATAD3A	33955.2	27741.4	-0.291581	186.34	74.59
ATAD3B	19046.9	19524.4	0.0357201	125.22	63.2
ATAD3C	3726.28	4631.35	0.313621	4.22	4.68
ATAD5	8920.89	11982.6	0.425646	3.76	4.53
ATAT1	26070.1	20108.2	-0.374591	14.9	22.98
ATCAY	44052.5	39099.3	-0.172077	0.71	0.96
ATE1	15363.3	10047.5	-0.612606	26.36	47.55
ATF1	26988.5	24388.2	-0.146161	31.72	33.41
ATF2	3751.85	5437.05	0.535103	7.34	20.63
ATF3	10770.7	9798.86	-0.136413	17.31	34.74
ATF4	4210.03	3466.61	-0.280232	471.55	415.67
ATF5	28265.1	25298.6	-0.15996	62.79	40.05
ATF6	9603.91	15235.9	0.665726	6.28	9.19
ATF6B	11818.2	10202.7	-0.212041	82.58	111.23
ATF7	14857.1	13523.6	-0.135671	11.02	21.53
ATF7IP	43463.2	37691.7	-0.205543	8.41	17.26
ATF7IP2	25477.6	21081.5	-0.273237	6.06	19.32
ATG10	36530.7	32037.5	-0.18934	5.74	7.97
ATG12	34155.5	32506.1	-0.0714057	97.69	67.9
ATG13	20684.7	18478.7	-0.16269	36.88	48.82
ATG14	9750.96	12242.6	0.328268	6.37	9.57
ATG16L1	24029.5	20543.4	-0.226119	26.8	25.99
ATG16L2	3814.71	3638.99	-0.068017	9.08	38.84
ATG2A	11395.1	9423.64	-0.274033	15.35	19.55
ATG2B	16693.1	20166.3	0.272683	2.53	16.56
ATG3	15816.1	20346.3	0.363349	49.46	40.61
ATG4A	7326.81	6827.49	-0.101816	4.92	5.31
ATG4B	49080.9	40776.4	-0.26742	136.62	212.29
ATG4C	18464.1	19128.2	0.0509809	6.01	7.44
ATG4D	37411.9	38983.1	0.0593504	44.38	28.98
ATG5	28423.9	30875.7	0.119362	13.32	16.57
ATG7	23607.5	25771	0.126497	16.9	30.06
ATG9A	73717.7	47573.4	-0.631845	67.22	58.79
ATIC	31623.8	28085.2	-0.171193	130.89	82.27
ATL1	11468.6	10239.8	-0.163489	2.49	4.59
ATL2	29322.1	30584.2	0.060796	48.1	55.92
ATL3	15285.5	15728.3	0.0411973	13.34	20.75
ATM	20153	20904.4	0.0528102	16.6	36.04
ATMIN	20831.7	18905.4	-0.139979	24.62	32.29
ATN1	21248.4	19900.6	-0.0945349	115.56	99.56
ATOH1	23727.9	18471.1	-0.361301	0.07	0.32
ATOH7	7082.8	8181.75	0.208062	0.05	0.08
ATOH8	12944.5	10978.9	-0.237587	2.38	19.84
ATOX1	15449.6	16178.8	0.0665301	86.97	52.53
ATP10A	23095	17931.1	-0.365099	0	0
ATP10B	15866.2	14597.8	-0.120197	0.31	1.07
ATP10D	14055.8	12207.4	-0.203397	1.96	8.17
ATP11A	10138.8	9673.17	-0.0678222	43.28	107.6
ATP11B	9582.59	12148.4	0.342241	7.56	22.11
ATP11C	24701.9	26077.7	0.0781911	6.53	8.06
ATP12A	7545.24	9961.7	0.400779	0.28	0.28
ATP13A1	11154.3	16398.7	0.555943	121.56	121.85
ATP13A2	24177.6	19607.3	-0.30227	58.21	54.17
ATP13A3	17202.4	19086.3	0.14992	62.04	96.19
ATP13A4	38461.5	35728.9	-0.10632	0.12	0.49
ATP13A5	46133.5	41604	-0.149088	0.09	0
ATP1A1	18733.6	18895.8	0.0124367	193.24	197.81
ATP1A2	33998.9	35037.5	0.0434097	0.02	0.06
ATP1A3	33709.1	29971.9	-0.169522	20.31	14.88
ATP1A4	2103.42	2964.71	0.494955	0.02	0.11
ATP1B1	20539.8	17791.1	-0.207252	28.9	68.45
ATP1B2	13410.1	12047.4	-0.154586	0.2	0.41
ATP1B3	7956.55	9867.44	0.310498	119.02	92.5
ATP1B4	4763.06	6669.41	0.485584	0.08	0.08
ATP2A1	12690.8	13592.1	0.0989775	33.79	61.47
ATP2A2	15003.1	13811.2	-0.119418	127.85	104.26
ATP2A3	12844.3	12344.5	-0.0572507	22.02	71.84
ATP2B1	10306.1	9949.35	-0.0508221	28.72	37.78
ATP2B2	8195.24	14910.2	0.863361	0.06	0.53
ATP2B3	22480.2	19770.1	-0.185323	0	0
ATP2B4	23476.5	21132	-0.151779	12.47	23.01
ATP2C1	48960.5	49447.8	0.0142892	31.99	49.49
ATP2C2	22632.5	17901.6	-0.338295	5.9	29.57
ATP4A	14327.5	12476	-0.199625	0.37	0.31
ATP4B	18516.3	21507.2	0.216019	0.02	0.11
ATP5A1	29123.9	23590	-0.304017	417.69	293.46
ATP5B	7259.67	8557.95	0.237331	744.35	388.69
ATP5C1	6358.21	7533.2	0.244607	325.19	210.31
ATP5D	64082.9	51874.3	-0.304914	580.35	238.86
ATP5E	1362.85	4724.68	1.79284	33.82	20.3
ATP5F1	14385.1	13275	-0.115854	288.39	157.34
ATP5G1	6205.83	6850.36	0.142534	601.79	287.02
ATP5G2	11907.7	13252.1	0.154324	326.23	229.41
ATP5G3	23982.6	22212.9	-0.110584	458.45	228.04
ATP5H	9622.03	11362.6	0.239863	467.69	390.89
ATP5I	12248.6	11027.4	-0.151509	826.54	351.37
ATP5J	6365.67	6938.92	0.12438	241.84	157.05
ATP5J2	14461.8	15981.6	0.144157	1129.08	627.12
ATP5J2-PTCD1	17943	18282.5	0.0270415	11.05	7.18
ATP5L	2767.27	3885.65	0.489543	213	146.04
ATP5L2	25245.3	21316.8	-0.244015	0.07	0.5
ATP5O	21204.7	19872	-0.0936388	253.21	169.23
ATP5S	29501.2	26793.8	-0.138866	5.07	14.39
ATP5SL	20660.2	19864.4	-0.0566663	69.94	51.48
ATP6AP1	11824.5	7591.29	-0.639299	78.73	87.08
ATP6AP1L	4115.2	5873.22	0.513084	4.84	8.98
ATP6AP2	15447.5	13276.9	-0.218433	42.04	72.57
ATP6V0A1	12235.9	16355.9	0.418666	27.61	47.35
ATP6V0A2	31939.2	25710	-0.312986	14.57	21.37
ATP6V0A4	8530.89	9820.77	0.203118	0.19	0.46
ATP6V0B	7256.48	7510.35	0.0496035	131.07	68.85
ATP6V0C	5451.42	4222.79	-0.368359	430.52	286.79
ATP6V0D1	19318.6	17511.1	-0.141714	55.09	55.41
ATP6V0D2	21011.8	20226.3	-0.0549653	0.18	0.95
ATP6V0E1	11991.8	13023.6	0.119065	53.52	83.66
ATP6V0E2	37211.6	26864.3	-0.470047	60.69	59.23
ATP6V1A	5648.54	8004.62	0.50288	13.84	21.16
ATP6V1B1	16557.8	16799.7	0.020925	1.13	3.98
ATP6V1B2	41050.8	35710.8	-0.201043	31.63	36.78
ATP6V1C1	14924.3	15893.1	0.0907307	38.17	42.5
ATP6V1C2	20197.7	18788.2	-0.104359	1.52	18.51
ATP6V1D	13089.4	12826.5	-0.0292715	25.92	36.54
ATP6V1E1	14035.6	16430.2	0.227246	89.92	100.33
ATP6V1E2	8765.31	8965.56	0.0325849	9.18	14.22
ATP6V1F	27811.2	20318.7	-0.452839	307.25	244.18
ATP6V1G1	18849.8	19821.5	0.0725146	109.31	112.71
ATP6V1G2	31141.1	27181.4	-0.19619	1.42	1.41
ATP6V1G3	52012.2	50981	-0.0288912	0	0
ATP6V1H	16527.9	15430.2	-0.099143	27.25	26.06
ATP7A	29099.4	23884.3	-0.284916	1.1	3.08
ATP7B	25911.3	28951.9	0.160073	3.35	7.87
ATP8A1	22410.9	17322.5	-0.37153	0.42	3.25
ATP8A2	11143.7	10698.9	-0.058762	0.15	0
ATP8B1	5324.62	7664.61	0.525451	6.11	21.67
ATP8B2	14829.4	14997.9	0.0162905	16.27	28.74
ATP8B3	12706.8	11885.5	-0.0963925	15.76	26.76
ATP8B4	9826.62	11583.6	0.237295	0.04	4.2
ATP9A	26260.8	26994.8	0.0397681	4.96	15.97
ATP9B	28639.1	28340.4	-0.015125	7.04	19
ATPAF1	3228.65	4369.45	0.436404	39.8	30.4
ATPAF2	14166.6	12295	-0.204408	51.79	51.95
ATPIF1	7043.36	7443.67	0.0797393	419.44	382.46
ATR	2672.43	3638.04	0.444866	7.42	10.7
ATRAID	18142.3	20622.5	0.184855	85.14	82.05
ATRIP	7568.68	8016.06	0.082841	12.5	6.97
ATRN	26013.6	24676.7	-0.0761113	7.11	15.24
ATRNL1	28221.4	34073.7	0.271858	0.94	2.01
ATRX	15984.5	13151.2	-0.281459	17.54	76.63
ATXN1	14828.4	12773.1	-0.215235	2.19	5.88
ATXN10	8481.88	8096.05	-0.0671578	72.5	104.8
ATXN1L	15263.1	13682.6	-0.157696	8.78	14.8
ATXN2	15432.5	12542.6	-0.299114	25	43.58
ATXN2L	5462.07	3917.07	-0.479569	195.55	155.71
ATXN3	31747.3	35464.1	0.15972	10.41	16.48
ATXN3L	28906.6	28708.1	-0.00993923	0.02	0
ATXN7	23090.7	22797.7	-0.0184266	13.42	34.23
ATXN7L1	8307.12	6721.77	-0.305466	4.8	6.13
ATXN7L2	11057.3	10874.1	-0.0241049	13.92	11.54
ATXN7L3	17753.3	18135.8	0.0307522	89.8	96.6
ATXN7L3B	8198.44	6450.37	-0.34592	8.64	18.74
AUH	24068.9	26621.4	0.145411	14.25	20.6
AUNIP	38997.4	32579.4	-0.259412	11.61	7.46
AUP1	11828.8	8045.56	-0.555983	149.33	89.75
AURKA	7772.21	8501.76	0.129421	57.7	52.56
AURKAIP1	18460.9	13927.4	-0.406521	319.31	134.4
AURKB	10962.5	8428.41	-0.379206	220.03	210.95
AURKC	21205.8	16970.2	-0.321438	1.93	1.68
AUTS2	22686.9	27038.6	0.253151	0	0
AVEN	24877.7	26251.9	0.0775674	8.72	6.92
AVIL	5826.5	4647.55	-0.326096	4.41	11.6
AVL9	4303.81	7680.83	0.8355	16.9	25.78
AVP	54901	53632.4	-0.0337262	0.09	0.1
AVPI1	17164.1	14702.6	-0.223308	28.77	32.97
AVPR1A	21892	22975.8	0.0697076	0	0.05
AVPR1B	8089.75	9916.01	0.293632	0	0
AVPR2	35117.7	25482.4	-0.462682	3.51	5.1
AWAT1	16691	15933	-0.0670422	0	0.48
AWAT2	15308.9	15413.1	0.00978015	0	0
AXDND1	14763.4	13964.5	-0.0802506	0.79	2.56
AXIN1	740.57	1367.59	0.884036	19.74	17.15
AXIN2	17146	16738.8	-0.034674	17.79	98.25
AXL	68066	63744.5	-0.0946312	33.43	22.24
AZGP1	17202.5	11762.6	-0.548362	0.24	0.65
AZI2	31064.3	30622.3	-0.0206756	29.92	44.16
AZIN1	12389.3	11046.5	-0.165495	61.04	62.84
AZU1	36369.8	36434.5	0.00256651	0.23	0.4
B2M	5969.27	2657.1	-1.1674	637.14	1971.64
B3GALNT1	12117.6	9705.55	-0.32019	6.14	7.57
B3GALNT2	37037.9	34677.5	-0.0949994	20.01	31.59
B3GALT1	19121.5	20789.2	0.12063	0.22	0.61
B3GALT2	34856.7	35924.1	0.0435172	0.06	0.33
B3GALT4	26691.3	19517.8	-0.451561	0.92	3.88
B3GALT5	25510.6	24685.3	-0.0474456	0.4	0.3
B3GALT6	16644.1	12411.2	-0.423335	19.2	15.34
B3GAT1	37456.6	27611.9	-0.439919	0.44	0.51
B3GAT2	22319.3	19513	-0.193846	0.13	0.19
B3GAT3	37144.4	34722.2	-0.097284	69.71	40.41
B3GNT2	14175.2	13243.6	-0.0980689	10.44	11.62
B3GNT3	125.74	404.75	1.67872	9.81	18.05
B3GNT4	11222.5	9689.34	-0.211903	6.43	5.91
B3GNT5	8055.65	10155.1	0.334089	7.24	12.38
B3GNT6	31637.6	23324.3	-0.439788	0.28	0.05
B3GNT7	31199.7	26379.5	-0.242105	3.58	7.39
B3GNT8	31427.7	25713.8	-0.289482	0.51	1.68
B3GNT9	6805.74	6783.68	-0.00468323	3.11	7.43
B3GNTL1	39414.1	27970.9	-0.494768	21.56	17.67
B4GALNT1	19086.3	14929.3	-0.354377	44.57	36.07
B4GALNT2	9898	6728.45	-0.556794	2.74	8.96
B4GALNT3	10382.8	12456.9	0.262723	9.66	22.11
B4GALNT4	44603.4	35936.5	-0.311695	72.29	62.99
B4GALT1	46832.5	47511.5	0.0207669	15.19	30.62
B4GALT2	37068.8	37515.5	0.0172825	153.22	95.01
B4GALT3	3199.88	3100.89	-0.0453211	46.58	39.92
B4GALT4	52545	48611.5	-0.112253	8.02	17.16
B4GALT5	20609	20396.8	-0.014933	52.5	64.69
B4GALT6	17180.1	16028.3	-0.100109	9.73	16.87
B4GALT7	22385.3	19038.7	-0.233606	46.29	55.57
B9D1	51929.1	50510.6	-0.0399571	27.97	36.33
B9D2	27800.5	23427.2	-0.24692	11.43	19.51
BAALC	68483.7	54645.7	-0.325647	0.6	3.8
BAAT	13003.1	11838.9	-0.135311	0.27	0.19
BABAM1	25778.1	17422.5	-0.565164	144.53	104.3
BACE1	51927	37228.8	-0.480054	8.94	22.39
BACE2	15566.8	15792.1	0.020732	12.49	16.8
BACH1	27087.7	25750	-0.07306	7.84	14.07
BACH2	27305	22952.9	-0.250478	0.88	0.35
BAD	27216.6	19859.7	-0.454627	93.41	73.37
BAG1	19402.8	19887.3	0.0355771	85.94	97.7
BAG2	53230.2	37747	-0.495872	10.42	7.89
BAG3	32821.4	24642.4	-0.413482	88.3	58.91
BAG4	22700.8	21879.6	-0.0531506	12.75	16.47
BAG5	14948.8	14822.6	-0.0122274	14.35	16.09
BAG6	20649.5	15680.7	-0.397101	359.54	317.37
BAGE2	34157.7	34048.9	-0.0045987	0.02	0.32
BAGE3	19855.7	23931.9	0.269372	0	0
BAHCC1	17774.7	11868.4	-0.58266	33.4	52.74
BAHD1	27269.9	22746.3	-0.261668	23.48	23.14
BAIAP2	25510.6	20986.3	-0.28164	138.19	157.09
BAIAP2L1	51014.9	53620	0.0718534	29.66	25.67
BAIAP2L2	22925.6	18267.3	-0.327681	3.99	11.08
BAIAP3	31050.5	21645.3	-0.520541	24.73	57.81
BAK1	25819.6	32335.6	0.324644	28.7	21.09
BAMBI	24748.8	21330.1	-0.214455	7.45	21.97
BANF1	20246.8	18740.6	-0.111516	377.38	225.58
BANF2	29589.6	31523.2	0.0913226	0.31	0.72
BANK1	11373.8	11136	-0.0304844	1.33	1.97
BANP	45964.1	37346	-0.299546	35.08	52.44
BAP1	19100.2	16338.8	-0.225276	63.52	62.23
BARD1	9997.11	8351.28	-0.259485	8.03	17.97
BARHL1	26613.5	22773.9	-0.224767	0.13	0.28
BARHL2	2705.46	3908.5	0.530577	0	0
BARX1	32918.4	29515.7	-0.157407	0.03	0
BARX2	12716.4	16225.4	0.35154	0.41	0.82
BASP1	43873.5	40619.3	-0.111182	0.02	0.28
BATF	13043.5	11102.7	-0.232411	0.04	0.23
BATF2	7819.1	8549.37	0.1288	0.88	2.99
BATF3	39662.3	36002.2	-0.139681	6.78	2.12
BAX	35158.2	33408.9	-0.0736274	238.27	207.69
BAZ1A	41309.7	24993.8	-0.724886	17.33	13.14
BAZ1B	13870.4	16130.2	0.217737	51.9	44.4
BAZ2A	11655.1	9126.51	-0.352794	37.67	71.89
BAZ2B	14835.8	16871.1	0.185459	7.38	24.45
BBC3	34215.2	34001.3	-0.00904806	29.96	70.71
BBIP1	8623.6	11661.7	0.435371	30.6	37.51
BBOX1	24872.4	21896.8	-0.183818	0	0
BBS1	6457.31	7269.38	0.170874	23.36	43.94
BBS10	12809.1	12967.4	0.0177154	4.42	8.41
BBS12	19515.8	19072	-0.0331803	1.28	1.96
BBS2	11137.2	12141.7	0.124564	13.19	24.94
BBS4	24658.2	28281.5	0.197782	13.59	20.35
BBS5	4033.15	3868.51	-0.0601138	4.59	4.96
BBS7	12233.7	12723.6	0.0566392	17.47	15.91
BBS9	16932.8	17751.1	0.0680805	2.74	4.73
BBX	15629.7	18204.4	0.21999	11.99	32.41
BCAM	28873.5	29937.5	0.0522059	75.75	373
BCAN	16842.3	19554.9	0.215431	48.92	65.65
BCAP29	9291.71	10905.5	0.231021	39.74	45.89
BCAP31	15809.8	16568.3	0.067606	206.03	164.61
BCAR1	30435.6	26254.8	-0.213175	103.54	105.38
BCAR3	23156.8	23618.6	0.0284888	10.98	9.08
BCAS1	26184	33107	0.338437	0.09	0.38
BCAS2	4499.87	5081.83	0.175428	59.33	48.64
BCAS3	15007.4	13727.4	-0.128608	9.05	30.21
BCAS4	45546.4	46912.5	0.0426344	15.87	14.02
BCAT1	20283	22845.3	0.17162	0.27	1.73
BCAT2	13888.5	15528.3	0.160994	69.61	49.27
BCCIP	23674.7	23691	0.000997783	150.21	68.09
BCDIN3D	13999.4	11577.9	-0.273965	4.04	5.68
BCHE	20890.3	20675.8	-0.0148893	0	0
BCKDHA	26809.5	26446.2	-0.0196853	36.36	46.36
BCKDHB	15567.9	15226.4	-0.0319937	3.82	12.95
BCKDK	34072.4	28285.2	-0.268548	52.21	43.46
BCL10	43574	32918.4	-0.404561	6.75	9.5
BCL11A	10404.1	12116.9	0.219846	0.2	0.5
BCL11B	34613.7	25242.4	-0.45548	0.22	0.8
BCL2	40743.9	31955.6	-0.350506	0.93	0.7
BCL2A1	42371	41142.1	-0.0424618	0	0.06
BCL2L1	47825.6	44684	-0.0980238	132.59	138.3
BCL2L10	10145.2	12476	0.298325	0	0.07
BCL2L11	16852.9	16472.1	-0.0329747	10.29	34.91
BCL2L12	19254.7	21952.9	0.189194	206.99	138.61
BCL2L13	29428.7	28436.6	-0.0494711	21.64	31.35
BCL2L14	22737	23285.3	0.034378	0.57	2.1
BCL2L15	44177.2	35955.5	-0.297079	0.4	4.28
BCL2L2	11263	7796.05	-0.530718	24.99	29.84
BCL2L2-PABPN1	9803.17	8940.8	-0.13283	12.54	11.06
BCL3	45556	41781.2	-0.124785	20.87	32.84
BCL6	1116.71	1250.46	0.163066	4.66	15.75
BCL6B	34485.9	26082.4	-0.402914	0.35	0.25
BCL7A	40551	31418.5	-0.368114	10.57	13.85
BCL7B	9289.57	10425.5	0.166421	64.19	56.03
BCL7C	15194.9	12983.6	-0.226885	58.13	41.97
BCL9	14510.8	13446.4	-0.1099	16.36	23.22
BCL9L	34313.2	31910.9	-0.104714	128.54	148.8
BCLAF1	12104.8	9248.41	-0.388264	79.02	107.15
BCO2	10268.8	8996.99	-0.190736	4.09	6.38
BCOR	20629.3	20353	-0.0194539	32.62	61.77
BCORL1	6963.45	7379.88	0.0837834	17.24	24.52
BCR	7228.78	5146.58	-0.490057	35.94	63.34
BCS1L	22091.2	21380.5	-0.0471739	114.11	47.22
BDH1	12391.4	11603.6	-0.0947623	42.53	60.74
BDH2	33494.9	26174.8	-0.355752	5.79	26.61
BDKRB1	30909.8	21484.4	-0.524758	0.24	1.35
BDKRB2	7680.57	6382.74	-0.266999	0.07	0.43
BDNF	37434.3	35651.7	-0.0703852	21.62	40.39
BDP1	9795.71	9396.99	-0.0599451	6.5	9.64
BEAN1	43696.6	38268.8	-0.191347	0.79	6.27
BECN1	33161.4	26251.9	-0.337072	64.05	84.18
BEGAIN	59341.2	47592.5	-0.318294	10.68	15.38
BEND2	34950.4	27345.2	-0.35401	0.03	0.19
BEND3	40439.2	33029.9	-0.291972	5.04	3.19
BEND4	7966.14	9037.9	0.182085	0	0
BEND5	14264.7	13848.3	-0.0427334	0	0
BEND6	19358.1	20853.9	0.107377	2	2.74
BEND7	16632.4	16170.2	-0.0406565	5.07	15.55
BEST1	19201.4	22392.9	0.221819	2.59	4.42
BEST2	34713.9	29071.9	-0.255881	0.16	1.78
BEST3	18765.6	22091.1	0.23536	0.65	2.12
BEST4	10115.4	7057.97	-0.519165	0.48	1.84
BET1	21410.3	29267.1	0.450955	10.89	19.2
BET1L	26305.5	16463.5	-0.676061	38.9	33.14
BEX1	44588.4	51418.2	0.205603	0.05	0
BEX2	38781.1	37439.3	-0.0507989	32.77	35.28
BEX4	15178.9	16554	0.1251	0.12	0.08
BEX5	9413.18	8964.6	-0.0704353	0.05	0.17
BFAR	30409	24791	-0.294672	37.67	32.5
BFSP1	36743.8	27087.1	-0.439881	5.27	6.05
BFSP2	14770.8	13615.9	-0.117446	0	0
BGLAP	43541	36180.3	-0.267164	3.58	6.79
BGN	15141.6	13265.5	-0.190831	0	0.02
BHLHA15	8443.52	6319.89	-0.417888	7.25	5.15
BHLHA9	23179.2	18858.7	-0.297585	0.04	0
BHLHB9	49006.3	40768.8	-0.265496	0.86	4.45
BHLHE22	9698.75	8460.8	-0.196983	0	0
BHLHE40	47498.5	44730.6	-0.086617	7.67	8.05
BHLHE41	19720.4	23784.4	0.270315	1.16	2.46
BHMT	12736.7	15530.2	0.28607	0.24	0.78
BHMT2	23521.2	25859.5	0.136728	0.12	0.65
BICC1	7845.74	11995	0.612391	0.01	0.1
BICD1	13885.4	11517.9	-0.269668	11.57	13.6
BICD2	13786.2	15350.2	0.155017	14.38	14.75
BID	31232.7	22820.5	-0.452708	110.54	71.41
BIK	6914.43	8023.69	0.214627	20.67	29.68
BIN1	40906.9	30874.7	-0.40591	57.08	47.72
BIN2	20610.1	21415.8	0.0553235	0.33	0.63
BIN3	48418.1	50440	0.0590224	37.91	47.5
BIRC2	14212.5	13293.2	-0.096465	13.79	21.18
BIRC3	15088.4	16191.1	0.101762	0.35	2.36
BIRC5	9484.56	8491.28	-0.159581	164.98	136.96
BIRC6	34864.1	30559.5	-0.190118	14.43	27.63
BIRC7	7180.82	4874.18	-0.558894	0.38	1.32
BIRC8	13096.8	12226.4	-0.0992043	0	0
BIVM	9898	15611.1	0.657315	10.71	16.73
BIVM-ERCC5	4770.53	6005.61	0.332099	3.66	6.63
BLCAP	51086.2	46407.7	-0.138567	37.76	60.6
BLID	38208.9	35858.4	-0.0915951	1.06	1.39
BLK	17945.1	15192.1	-0.240257	0.33	1.52
BLM	23150.4	23043.4	-0.00668511	15.66	10.29
BLMH	21613.9	20152	-0.10103	46.92	40.87
BLNK	15839.6	16166.4	0.0294607	0.29	3.38
BLOC1S1	33334	21599.6	-0.625966	117.58	116.38
BLOC1S2	31142.1	29608.1	-0.0728753	87.87	94.44
BLOC1S3	32183.2	25145.3	-0.356006	10.88	12.05
BLOC1S4	19923.9	15479.7	-0.364098	12.67	15.92
BLOC1S5	36196.1	35980.4	-0.008624	8.51	11.86
BLOC1S6	33407.5	32468.9	-0.0411109	22.21	40.9
BLVRA	18361.8	16998.7	-0.111273	29.41	29.51
BLVRB	58326.7	58419.9	0.0023029	166.85	196.92
BLZF1	22093.3	24487.2	0.148407	8.93	11.84
BMF	15492.2	16199.7	0.064421	0.95	12.56
BMI1	11498.5	12228.4	0.0887791	38.95	43.6
BMP1	21194	14439.8	-0.55358	28.03	92.76
BMP10	39877.6	37521.2	-0.0878684	0	0
BMP15	35157.2	36014.6	0.0347612	0	0
BMP2	54441.7	45031.6	-0.27377	0.04	0.01
BMP2K	16299.9	20811.1	0.352467	5.94	14.27
BMP3	13364.3	15198.8	0.18556	0	0.02
BMP4	35429.9	31114.7	-0.187369	188.63	235.74
BMP5	14928.5	14855.9	-0.00703175	0.01	0.12
BMP6	2417.76	2133.3	-0.180505	1.18	1.5
BMP7	32753.2	28193.8	-0.216254	17.18	11.4
BMP8A	65019.5	54196.2	-0.262678	3.83	6.32
BMP8B	14658.9	14032.1	-0.0630414	6.15	10.64
BMPER	17481.6	17139.7	-0.0284945	0.02	2.4
BMPR1A	15474.1	16761.6	0.115298	11.8	27.61
BMPR1B	13904.5	14626.4	0.0730156	0.09	0.01
BMPR2	25721.6	29536.7	0.199519	2.27	9.51
BMS1	13167.1	14141.6	0.102998	33.59	19.65
BMX	10853.8	12776	0.235209	0.01	0.04
BNC1	66928	60948.4	-0.135019	0	0.01
BNC2	32973.8	23083.4	-0.514447	0	0.11
BNIP1	47725.5	35345.1	-0.43324	19.21	12.55
BNIP2	9445.14	11360.8	0.266388	25.14	42.83
BNIP3	16168.8	18552.1	0.198352	21.05	18.61
BNIP3L	9770.15	11568.4	0.24371	7.86	26.11
BNIPL	5105.1	5307.52	0.0560879	0.65	2.77
BOC	15217.3	15682.6	0.0434496	1.67	2.35
BOD1	34577.5	33327.1	-0.0531375	52.03	37.5
BOD1L1	27122.8	27866.2	0.0390061	12.79	27.19
BOD1L2	56508.9	46862.9	-0.270025	0	0.03
BOK	14566.2	12991.2	-0.165082	44.85	33.23
BOLA1	31798.5	28869	-0.139432	33.26	17.55
BOLA2	25427.5	22671	-0.165535	36.62	16.18
BOLA3	29917.8	31892.8	0.0922219	121.62	51.49
BOLL	14718.6	13048.3	-0.173764	0.03	0.01
BOP1	15147	17183.5	0.181983	341.91	264.72
BORA	17199.2	17874	0.0555137	15.33	24.58
BPGM	24959.7	23989.1	-0.0572215	7.43	7.93
BPHL	20478	19524.4	-0.0687888	22.88	33.53
BPI	19278.2	17412.1	-0.146871	0.26	0.01
BPIFA1	34511.4	31473.7	-0.132922	0	0
BPIFA2	13340.8	13857.9	0.0548499	0	0.04
BPIFA3	23554.2	19796.8	-0.250709	0	0.02
BPIFB1	22556.9	19096.8	-0.240226	0.13	1.43
BPIFB2	46007.8	38174.6	-0.269258	0	0
BPIFB3	18670.8	18748.2	0.00597188	0	0
BPIFB4	28411.1	25338.6	-0.165111	0	0
BPIFB6	46170.8	41440.2	-0.155947	0	0
BPIFC	10766.4	13312.1	0.306175	0.02	0.06
BPNT1	10772.8	11183.6	0.0539824	22.23	17.28
BPTF	6256.98	9598.88	0.617319	41.26	74.99
BPY2	39675.2	44288.8	0.158701	0	0
BPY2C	5959.69	7147.5	0.262161	0	0
BRAF	23340.1	26507.1	0.183564	6.32	12.42
BRAP	14420.2	16963.5	0.234323	12.51	15.2
BRAT1	59100.3	43794.4	-0.43241	74.39	48.27
BRCA1	25086.5	29694.7	0.243284	26.45	28.88
BRCA2	20497.2	20863.4	0.0255511	4.03	9.3
BRCC3	39166.9	34634.6	-0.177415	15.18	20.05
BRD1	11659.4	11426.5	-0.02911	19.45	39.27
BRD2	3983.07	2718.05	-0.55114	261.17	250.41
BRD3	22653.8	16248.3	-0.479446	23.23	48.28
BRD4	12084.5	10651.3	-0.182121	28.45	40.34
BRD7	12678.1	14581.7	0.201805	51.85	60.16
BRD8	14999.9	17591.1	0.229877	79.74	142.19
BRD9	20644.2	19742.5	-0.0644286	42.02	48.69
BRDT	42903.8	38515.5	-0.155663	0	0.69
BRE	31527.8	34178.4	0.116457	14.9	13.98
BRF1	10732.3	8625.56	-0.315242	38.08	56.83
BRF2	25086.5	22584.3	-0.151584	14.17	13.08
BRI3	3127.43	3478.04	0.15325	119.14	126.18
BRI3BP	20453.5	19242.5	-0.0880435	23.86	19.33
BRICD5	36593.5	28528	-0.359198	14.04	14.49
BRINP1	44179.3	35762.2	-0.304926	0	0
BRINP2	23908	23410	-0.0303678	0	0
BRINP3	26028.5	24408.1	-0.0927256	0.59	0
BRIP1	45804.3	27605.2	-0.730519	11.87	24.98
BRIX1	15273.8	14912.1	-0.0345705	65.86	24.58
BRK1	16845.5	15275	-0.141182	104.95	125.05
BRMS1	30769.2	19691.1	-0.643916	99.78	51.89
BRMS1L	10615.1	9055.08	-0.229301	6.11	10.43
BROX	42011.9	37814.6	-0.151852	18.79	37.79
BRPF1	3679.38	5758.94	0.646199	31.91	27.43
BRPF3	46581.1	34087	-0.45051	17.64	28.43
BRS3	23171.7	19956.8	-0.215477	0	0
BRSK1	29386.1	23967.2	-0.29406	28.92	38.41
BRSK2	18799.7	14650.2	-0.359768	17.98	16.14
BRWD1	43806.3	43041.1	-0.0254235	12.27	20.8
BRWD3	13831	13683.6	-0.0154586	2.53	8.62
BSCL2	17530.6	21881.5	0.319818	49.59	49.64
BSDC1	6162.15	10677.9	0.793022	25.02	54.26
BSG	7299.1	7167.49	-0.026247	814.12	757.58
BSN	9831.94	13210.2	0.426072	0.44	0.71
BSND	12154.9	10669.3	-0.188048	0.04	0.12
BSPH1	15889.7	17139.7	0.109246	0	0
BSPRY	36201.4	32665.1	-0.148292	9.21	17.2
BST1	22373.6	16009.2	-0.482869	1.23	1.82
BST2	38154.6	34132.7	-0.160696	1.59	57.22
BSX	19500.9	16114	-0.275208	0	0
BTAF1	7978.93	8941.76	0.164344	11.51	22.32
BTBD1	26102	28872.8	0.145546	47.18	55.6
BTBD10	40996.4	36758.4	-0.157421	11.13	21.11
BTBD11	27830.3	20050.1	-0.47303	0.79	2.39
BTBD16	11047.8	12641.7	0.194418	0.33	0.45
BTBD17	5036.91	5781.8	0.198943	0.03	0.3
BTBD18	24286.3	26751.9	0.139494	0.23	0.92
BTBD2	10309.3	13402.6	0.378534	86.42	129.94
BTBD3	26293.8	22893.8	-0.199756	8.15	14.22
BTBD6	12976.4	10850.3	-0.258136	38.67	38.88
BTBD7	12768.6	12432.2	-0.0385248	9.52	20.75
BTBD8	17758.7	15195.9	-0.224824	0.17	1.01
BTBD9	25045	22598.7	-0.148279	3.12	7.52
BTC	26754.2	21570.1	-0.310717	1.07	4.37
BTD	11532.6	9674.14	-0.253486	4.72	7.68
BTF3	12393.6	19450.1	0.650146	792.21	517.35
BTF3L4	4215.36	5854.18	0.473715	42.18	48.53
BTG1	54774.2	48844.8	-0.165287	4.24	17.06
BTG2	21102.4	12468.3	-0.75909	13.36	21.94
BTG3	13861.9	9962.68	-0.476478	63.77	69.77
BTG4	15667	16591.2	0.0826835	0	0
BTK	10945.5	11990.3	0.13152	0.04	0.28
BTLA	22275.6	24037.7	0.109831	0.01	0.01
BTN1A1	26632.7	20987.2	-0.34367	0.14	0.58
BTN2A1	11861.8	11128.4	-0.0920788	11.45	20.13
BTN2A2	49474.1	41720.2	-0.24592	9.22	23.55
BTN3A1	33761.3	37950.7	0.168753	2.41	26.49
BTN3A2	19375.1	16809.2	-0.20494	4.27	17.28
BTN3A3	21107.7	18734.9	-0.172033	1.38	15.39
BTNL3	17303.7	15191.1	-0.187835	0	0.02
BTNL8	26870.3	21052	-0.352039	0.2	0.51
BTNL9	29451.1	24217.7	-0.28225	9.51	36.44
BTRC	35177.4	37248.9	0.0825455	8.68	13.22
BUB1	24940.5	19518.7	-0.353622	40.9	50.03
BUB1B	8200.57	7865.57	-0.0601654	60.72	67.92
BUB3	23829.2	18929.2	-0.332099	273.4	309.85
BUD13	8178.19	8077	-0.0179598	25.64	19.88
BUD31	10731.3	10818.9	0.0117226	106.96	68.58
BVES	17462.4	19273	0.142318	0.59	2.04
BYSL	7828.68	8266.52	0.0785013	67.34	28.39
BZW1	14748.4	14517.8	-0.022736	196.87	158.89
BZW2	25733.3	27342.4	0.0874968	73.07	67.34
C10orf10	19955.8	17874	-0.158945	1.26	2.2
C10orf105	14878.5	14182.6	-0.0690964	0	0.05
C10orf107	12633.3	17608.3	0.478987	0.16	0.55
C10orf11	47004.1	38105	-0.302797	3.13	14.09
C10orf113	15533.8	15590.2	0.00523294	0	0.22
C10orf120	29446.8	21828.2	-0.431902	0	0
C10orf128	6646.98	6569.4	-0.0169348	0.03	0
C10orf35	34086.3	36697.4	0.106486	43.66	38.91
C10orf53	3637.83	3555.17	-0.0331504	0.29	0.57
C10orf55	15089.4	13927.4	-0.115609	0.47	2.04
C10orf62	22939.4	22249.1	-0.0440793	0.03	0.24
C10orf67	24559.1	25605.2	0.0601802	0.15	0.34
C10orf71	12758	11240.7	-0.182648	0	0.01
C10orf76	34364.4	29698.5	-0.210517	20.67	26.5
C10orf82	20327.7	20944.3	0.0431106	0.36	0.25
C10orf88	28511.3	24438.6	-0.22236	8.33	8.4
C10orf90	25262.3	22713.9	-0.153408	0	0.04
C10orf95	30534.8	24693.8	-0.306291	10.12	10.87
C10orf99	6822.79	6528.44	-0.063614	0	0
C11orf1	16308.4	15424.5	-0.0803919	36	28.22
C11orf16	14665.3	15563.5	0.0857522	0.4	0.57
C11orf21	15743.7	12557.9	-0.326157	0.01	0.04
C11orf24	12342.4	9167.46	-0.428989	47.05	27.25
C11orf40	31814.5	25392	-0.325301	0	0.17
C11orf42	6233.54	6153.22	-0.0187071	0.4	2.89
C11orf45	16009	11736.9	-0.447797	1.54	7.08
C11orf49	8339.09	7885.57	-0.080665	29.9	64.46
C11orf52	47631.7	46130.6	-0.0461957	2.08	6.35
C11orf53	36978.2	25021.5	-0.563491	0	0
C11orf54	23320.9	22496.7	-0.0519052	12.54	22.23
C11orf57	16319.1	16743.5	0.0370383	13.63	13.79
C11orf58	5234.04	7436.06	0.506532	117.1	120.31
C11orf63	8088.68	8356.03	0.0469077	1.74	3.51
C11orf65	22845.7	22850.1	0.000279082	1.17	2.91
C11orf68	15028.7	9836.96	-0.611384	44.57	30.08
C11orf70	27487.2	34599.4	0.331972	0.03	0.21
C11orf71	16077.2	15645.4	-0.0392733	2.48	4.25
C11orf74	3606.93	3176.14	-0.183443	13.95	20.8
C11orf80	10522.4	11239.8	0.0951411	11.32	28.78
C11orf84	36406	34190.8	-0.0905646	104.19	68.46
C11orf86	26086	23021.5	-0.18029	0.12	0
C11orf87	47372.8	36720.3	-0.367471	0.01	0.02
C11orf88	21201.5	24808.2	0.226639	0.05	0.21
C11orf91	38123.7	31102.3	-0.293658	1.34	16.73
C11orf94	11851.2	10979.8	-0.110168	1.59	1.35
C11orf96	29519.3	31562.3	0.0965417	0.2	0.22
C12orf10	25557.5	23234.8	-0.137453	107.05	61.97
C12orf29	7581.47	8903.64	0.231889	19.96	15.32
C12orf4	25957.1	24892.9	-0.0603925	10.1	12.4
C12orf40	13819.3	17629.2	0.351264	0.05	0.3
C12orf42	10566.1	12887.4	0.286486	0	0.03
C12orf43	31116.6	35738.4	0.199787	20.03	17.9
C12orf45	31652.5	27481.4	-0.203857	13.88	8.88
C12orf49	18662.3	16282.6	-0.196783	23.95	31.66
C12orf50	28897	28701.4	-0.00979878	0.61	1.52
C12orf54	36402.8	28358.5	-0.360256	0.07	0.16
C12orf56	6839.84	9453.16	0.466776	0.01	0.23
C12orf57	31054.7	35928.9	0.210324	290.88	253.01
C12orf60	8238.92	8340.79	0.0177267	7.95	11.01
C12orf65	7759.42	12174.1	0.649725	22.82	26.42
C12orf66	28981.2	28401.4	-0.0291523	5.7	5.54
C12orf71	21502	21584.4	0.00551721	0.25	0.48
C12orf73	34400.6	31118.5	-0.144659	20.11	14.81
C12orf74	15843.8	17872	0.173771	0	0
C12orf75	3977.74	4851.34	0.286369	64.54	47.16
C12orf76	28991.8	26455.7	-0.132062	8.17	19.55
C14orf1	15483.7	13874	-0.158351	12.44	20.72
C14orf105	5104.04	4961.82	-0.0407621	0.22	0.49
C14orf119	18475.8	18510.2	0.00268117	26.11	25.25
C14orf132	23739.7	18979.7	-0.322829	1.32	4.37
C14orf159	39186.1	36067.9	-0.119621	26.93	68.71
C14orf166	16162.5	17786.4	0.138118	102.97	76.75
C14orf177	34285.5	30672.8	-0.160636	0	0
C14orf178	28879.9	25383.3	-0.186178	1.26	3.88
C14orf180	9156.38	7157.02	-0.355374	0	0.03
C14orf2	11536.8	9941.73	-0.214659	225.45	133.92
C14orf28	12945.5	13959.8	0.108813	1.11	3.51
C14orf37	9177.68	8227.47	-0.157662	6.68	19.71
C14orf39	10378.6	11561.7	0.15573	0	0
C14orf79	29782.5	22424.4	-0.40938	9.34	16.41
C14orf80	21373	14152.1	-0.594741	79.38	56.21
C14orf93	4670.37	4800.87	0.0397506	14.57	21.55
C15orf38-AP3S2	26108.4	20790.1	-0.328605	8.55	9.41
C15orf39	28266.2	27699.5	-0.0292165	21.11	19.3
C15orf40	29938	26752.8	-0.162281	26.44	27.64
C15orf41	38815.2	34301.3	-0.178354	8.15	18.08
C15orf48	18365	21083.5	0.199145	0.23	0.91
C15orf52	3244.64	4410.38	0.442727	6.28	29.47
C15orf53	3749.71	6504.63	0.794525	0	0
C15orf57	13063.8	12456	-0.0687284	20.88	23.29
C15orf59	19556.3	20170.1	0.0445855	2.53	2.46
C15orf61	23128	22812.9	-0.0197917	3.64	5.7
C15orf62	22406.6	21092	-0.0872278	1.55	2.33
C15orf65	4226.02	5830.36	0.464191	0.8	1.88
C16orf45	16294.6	15895.9	-0.0357334	18.36	20.37
C16orf46	8896.38	6937.96	-0.358661	4.41	5.75
C16orf52	16901.9	17070.2	0.0142877	7.13	12.66
C16orf54	13548.6	17019.7	0.329039	0.17	0.47
C16orf58	848.19	436.18	-0.95786	42.39	64.29
C16orf59	14708	12536	-0.230508	55.11	30.77
C16orf62	17176.9	15431.2	-0.154611	15.06	22.3
C16orf70	21454	25934.8	0.273628	15.05	23.78
C16orf71	16660.1	19874.9	0.254538	1.62	3.44
C16orf72	18507.8	16308.3	-0.182515	20.08	23.34
C16orf74	28214	22183.4	-0.346912	48.59	47.06
C16orf78	9502.69	11788.4	0.310924	0	0
C16orf87	19262.2	17131.1	-0.169143	7	7.23
C16orf89	39067.8	40278.3	0.0440235	0.2	0.54
C16orf90	21233.5	23897.6	0.17052	0.09	0.77
C16orf92	21818.5	18859.7	-0.210233	0	0.18
C16orf95	12970	11879.8	-0.126666	14.18	12.53
C16orf96	29793.1	27530.9	-0.113921	0.03	0.04
C17orf100	26791.4	24329.1	-0.139083	1.55	3.4
C17orf105	30572	33278.4	0.122371	0.28	0.63
C17orf107	36690.5	26954.7	-0.444853	1.6	2.92
C17orf47	10729.1	12182.6	0.183276	0.11	0.46
C17orf49	36748.1	32474.7	-0.178349	61.92	57.03
C17orf50	28405.8	25163.3	-0.174854	0	0.22
C17orf51	23398.7	24328.2	0.0561977	6.64	6.67
C17orf53	13592.3	12779.8	-0.0889198	12.54	12.22
C17orf58	28526.2	21460.6	-0.410581	28.87	17.65
C17orf62	43286.3	30769	-0.49242	88.8	165.9
C17orf64	4691.67	3687.55	-0.347355	0	1.02
C17orf74	13910.9	9716.97	-0.517594	0.1	0.21
C17orf75	21109.8	26621.4	0.334658	21.32	19.35
C17orf78	33984	33209.9	-0.0332409	0.04	0.43
C17orf80	8075.9	8443.65	0.064236	15.85	20.22
C17orf97	18695.3	19667.3	0.073118	3.49	6.79
C17orf98	1977.69	1888.54	-0.0665105	0	0
C17orf99	22591	21682.5	-0.0592137	0.08	0.17
C18orf21	11433.5	11104.5	-0.0421112	16.59	12.09
C18orf25	35085.8	35090.9	0.000211331	11.48	13.91
C18orf32	8830.31	9751.25	0.143108	25.24	35.82
C18orf54	27606.6	28260.5	0.0337705	3.64	4.54
C18orf63	16652.6	17542.5	0.075105	0	0
C18orf8	5065.69	8208.43	0.696238	24.22	32.04
C19orf12	3367.17	5207.52	0.628909	15.63	14.02
C19orf18	13717	15079.7	0.136638	0	0
C19orf24	34882.2	26619.5	-0.389996	187.86	66.73
C19orf25	25134.5	21074.8	-0.254136	88.4	53
C19orf33	40485	37356.4	-0.116026	347.96	236
C19orf35	30347.2	27053.8	-0.165727	0.23	0.82
C19orf38	14411.7	14166.4	-0.0247676	0.32	0.53
C19orf43	19907.9	17679.7	-0.17124	378.63	285.27
C19orf44	21690.6	21168.2	-0.0351711	5.1	6.91
C19orf45	21717.2	20327.2	-0.0954219	1.7	3.4
C19orf47	41555.9	40669.7	-0.0310954	24.86	14.24
C19orf48	28458	21970.1	-0.373278	349.94	148.89
C19orf53	51253.5	42658.3	-0.264821	240.36	123.05
C19orf54	42885.7	34148.9	-0.328648	11.87	20.19
C19orf57	11045.6	12626.4	0.192952	4.68	6.58
C19orf60	13529.5	11929.3	-0.181581	106.39	116.93
C19orf66	49569.9	41715.4	-0.248879	12.91	44.06
C19orf67	10201.7	14223.6	0.479435	0	0.14
C19orf70	40038.5	28827.1	-0.473949	104.49	55.24
C19orf71	16493.8	19471.1	0.239393	39.79	76.21
C19orf73	29246.5	29715.7	0.0229592	1.41	2.52
C19orf81	35016.5	32604.2	-0.102975	15.03	25.54
C1D	15401.6	23949.1	0.636853	40.68	36.28
C1GALT1	15232.2	15030.2	-0.0192569	16.32	25.96
C1GALT1C1	33779.4	32030.9	-0.076678	11.27	17.62
C1orf100	9451.54	8360.81	-0.176887	0.1	0.29
C1orf101	24975.7	29423.3	0.236426	0.32	0.66
C1orf105	12354.1	17266.4	0.482938	0	0.4
C1orf106	20239.3	18002.5	-0.168951	7.53	26.27
C1orf109	12791	12723.6	-0.00762493	52.91	38.84
C1orf112	12346.7	14271.2	0.208966	11.56	16.02
C1orf115	18810.4	17727.3	-0.0855508	11.72	18.47
C1orf116	32577.4	32653.7	0.00337446	0.46	2.97
C1orf122	11517.7	17183.5	0.577132	100.6	71.81
C1orf123	12989.2	14862.6	0.194358	50.45	50.97
C1orf127	16432	14771.2	-0.153717	0.09	0.47
C1orf131	15330.2	14932.1	-0.0379588	27.23	40.8
C1orf141	3111.44	4982.77	0.679191	0.13	0.34
C1orf146	11995	13769.3	0.199001	0.24	0.5
C1orf158	17703.2	19128.2	0.111683	0.21	0.37
C1orf159	35057	26817.6	-0.386509	35.52	39.67
C1orf162	9378.01	11380.7	0.279214	0.29	0.41
C1orf168	45937.4	39407.8	-0.221183	0.89	2.56
C1orf174	15110.8	16210.2	0.101321	23.15	17.74
C1orf185	9351.38	16764.5	0.842087	0	0
C1orf186	18346.8	18758.7	0.0320273	3.44	7.99
C1orf189	15141.6	13156.9	-0.202687	1.47	2.3
C1orf194	13833.1	12592.2	-0.135591	0.53	1.16
C1orf198	34033	31080.4	-0.130925	17.8	28.37
C1orf204	9957.68	7180.82	-0.471605	0.32	0.95
C1orf21	6769.52	7030.34	0.054533	5.32	10.85
C1orf210	27365.8	22217.7	-0.300649	2.68	8.58
C1orf216	9688.08	9491.25	-0.0296096	18	14.26
C1orf226	37844.5	33796.6	-0.163203	4.09	15.31
C1orf228	10956.1	10575	-0.0510664	0.92	9.06
C1orf234	37807.2	36612.7	-0.0463164	0.26	0.28
C1orf27	13450.6	20492	0.607357	10.76	15.62
C1orf35	33334	25495.7	-0.386726	72.21	46.25
C1orf43	10721.7	14013.1	0.38621	169.04	140.36
C1orf50	4494.54	7793.18	0.793903	8.56	10.17
C1orf52	13024.4	16604.5	0.350334	57.62	58.81
C1orf53	14786.8	13512.1	-0.130047	6.6	9.07
C1orf54	35001.6	28516.6	-0.295607	1.86	3.48
C1orf56	9225.64	9340.78	0.0178921	1.54	1.67
C1orf61	2200.38	3301.85	0.585303	11.66	6.56
C1orf64	18914.8	18142.5	-0.0601358	0.23	0.47
C1orf68	28216.1	22820.5	-0.306174	0	0
C1orf74	19722.5	20599.6	0.0627729	2.72	3.43
C1orf87	18483.2	14026.4	-0.398046	0.01	0.32
C1orf94	8338.02	7862.73	-0.0846641	0	0
C1QA	27360.5	24896.7	-0.136135	0	0.07
C1QB	16388.3	17222.5	0.0716239	0	0
C1QBP	15202.4	13631.2	-0.157373	616.25	190.58
C1QC	11440.9	10555	-0.116262	0	0
C1QL1	36162	27091.9	-0.416599	8.74	21.62
C1QL2	8663.02	8932.21	0.0441421	0	0.07
C1QL3	21794	20601.5	-0.0811717	0.64	1.2
C1QL4	33517.2	22349.1	-0.584665	9.53	8.17
C1QTNF1	26976.8	23268.2	-0.213353	4.16	10.04
C1QTNF2	14658.9	14123.5	-0.0536743	0.16	0.55
C1QTNF3	17563.7	15552.1	-0.175473	1.86	4.28
C1QTNF4	14768.7	15992.1	0.114808	0.22	0.3
C1QTNF5	32578.5	24357.7	-0.41953	0.04	0
C1QTNF6	18814.6	15592.1	-0.271024	9.27	35.11
C1QTNF7	11045.6	6855.11	-0.688143	0.07	0.11
C1QTNF8	18885	22746.3	0.268379	0.58	1.84
C1QTNF9	38448.7	32455.6	-0.244458	0.13	0.37
C1QTNF9B	9269.33	7924.63	-0.226095	0.3	0.4
C1R	9256.54	9293.18	0.00569871	1.67	13.77
C1RL	32410.2	33070.8	0.0291118	13.18	70.26
C1S	38282.5	34933.7	-0.132062	2.38	4.39
C2	24174.4	19378.7	-0.318994	1.59	2.3
C20orf141	44269.8	38357.4	-0.206814	0	0
C20orf144	23166.4	22560.5	-0.03823	1.02	1.27
C20orf173	26147.8	25945.3	-0.0112192	0.04	0
C20orf194	9177.69	9249.36	0.0112212	1.62	6.8
C20orf196	8521.3	6995.11	-0.28469	4.95	4.47
C20orf202	22666.6	26014.8	0.198752	0.04	0.66
C20orf24	19693.7	13299.8	-0.5663	113.31	73.18
C20orf27	35756	31885.2	-0.165295	140.63	63.89
C20orf85	14205	14055	-0.0153174	0	0
C20orf96	27551.2	24736.7	-0.155453	20.38	31.64
C21orf2	22664.5	22788.1	0.00784786	31.19	53.69
C21orf33	30532.6	26780.5	-0.189163	42.66	46.58
C21orf58	11753.1	11654.1	-0.0122113	9.35	14.88
C21orf59	32335.5	23993.8	-0.430441	70.5	44.24
C21orf62	8644.91	11494.1	0.410927	0.07	0.24
C21orf91	6751.4	8129.38	0.267922	5.44	6.05
C22orf15	26687	29000.4	0.119932	1.63	0.8
C22orf23	16118.8	13943.6	-0.209127	5.49	17.2
C22orf29	32695.7	31846.1	-0.0379826	12.25	21.92
C22orf31	24418.4	20809.1	-0.230743	0	0.27
C22orf39	34003.2	35870.8	0.0771381	19.37	20.48
C22orf42	14938.1	18014	0.2701	0.08	0.24
C22orf46	28649.8	22880.5	-0.324391	13.27	20.83
C2CD2	21104.5	17314.9	-0.28552	21.36	37.78
C2CD2L	27912.4	27476.6	-0.0227003	16.25	11.98
C2CD3	5272.4	5109.43	-0.0452887	21.75	55.13
C2CD4A	49230	21988.2	-1.16278	0.15	0.2
C2CD4B	27104.7	18352.1	-0.562576	0	0
C2CD4C	56289.4	43283	-0.379053	6.23	9.63
C2CD4D	42237.8	39725	-0.0884874	0.04	0.13
C2CD5	10565	12999.8	0.299162	11.29	28.54
C2orf15	21286.7	24611	0.209339	1.46	5.36
C2orf16	14290.3	14930.2	0.0631989	0.19	0.84
C2orf27A	10806.9	9624.61	-0.167142	0.9	3.09
C2orf40	34042.6	25572	-0.412764	0	0.1
C2orf42	21056.6	18637.7	-0.176035	8.54	10.51
C2orf49	8867.61	8733.17	-0.0220374	11.13	13.47
C2orf50	27293.3	26381.4	-0.0490222	0.35	1.42
C2orf54	6376.32	5349.43	-0.253295	0.3	6.12
C2orf61	2589.32	2584.71	-0.00256986	13.25	29.3
C2orf66	15413.4	15930.2	0.047579	0.21	0.49
C2orf68	35997.9	30361.3	-0.245669	10.95	15.63
C2orf69	18466.2	16069.2	-0.200573	9.34	11.13
C2orf70	36724.6	33693.7	-0.124264	9.27	5.47
C2orf71	50427.7	46403	-0.119997	0	0.11
C2orf72	36851.4	24707.2	-0.57677	4.11	5.39
C2orf73	25996.5	23322.4	-0.156594	0.05	0.14
C2orf76	21330.4	25391	0.251392	11.11	12.31
C2orf78	19259	21553	0.162347	0.13	0.26
C2orf80	30154.3	31346.1	0.0559175	0.21	0.42
C2orf82	25898.5	18349.2	-0.497127	19.1	12.55
C2orf83	54788	55545.7	0.0198147	0.07	0.19
C2orf88	33384.1	28637.6	-0.221242	2.1	5.82
C2orf91	23342.2	24365.3	0.0618842	0.2	0.63
C3	4090.68	4057.06	-0.0119031	0.88	3.8
C3AR1	10875.1	10305.5	-0.0776066	0.21	0.11
C3orf14	19729.9	22078.7	0.162259	0.08	0.29
C3orf18	4517.98	4585.62	0.0214342	9.37	19.21
C3orf20	12991.3	11296	-0.201723	0.17	0.87
C3orf22	19064	21193	0.152728	0.04	0.13
C3orf30	13311	16107.4	0.275081	0	0
C3orf33	9736.05	10174.1	0.0634863	3.22	4.76
C3orf35	17993.1	18757.7	0.0600398	1.82	3.39
C3orf36	27047.2	24171	-0.162195	0.02	0.05
C3orf38	17619.1	17072.1	-0.0454972	11.82	13.69
C3orf52	31271.1	24684.3	-0.341222	7.42	5.41
C3orf58	27213.4	27342.4	0.00682084	4.97	14.3
C3orf62	16791.1	14795.9	-0.182487	5.96	12.64
C3orf67	12678.1	14095	0.152837	2.2	3.75
C3orf70	14769.8	17489.2	0.243804	0.07	0.21
C3orf80	12765.4	13157.8	0.043676	2.64	1.69
C3orf84	74913.3	59474.2	-0.332953	0.07	0.23
C4A	26919.3	30249	0.168239	1.59	3.42
C4B	14830.5	14633.1	-0.0193334	1.85	3.95
C4B_2	20939.4	13818.8	-0.59955	0.09	0.17
C4BPA	12612	14134	0.164365	0.11	0.12
C4BPB	39140.2	25917.6	-0.5947	1.61	6.75
C4orf17	16477.9	18375.9	0.157274	0.37	1.02
C4orf19	15547.6	15203.5	-0.0322844	0.45	1.05
C4orf22	24144.6	18472	-0.386336	0.3	1.36
C4orf26	20995.8	25341.5	0.271384	1.5	0.39
C4orf3	22660.2	22705.3	0.00286456	24.52	30.34
C4orf32	20972.4	20600.6	-0.0258058	3.37	2.86
C4orf33	13244.9	14643.5	0.144813	4.43	13.37
C4orf36	4782.24	3638.02	-0.394438	3.24	5.57
C4orf45	10940.1	12130.3	0.148968	0.1	0
C4orf46	45758.4	45919.2	0.00505796	7.43	9.21
C4orf47	5568.63	6241.8	0.164612	0.72	3.38
C4orf48	26882	25276.7	-0.0888289	280.8	199.47
C4orf51	12347.7	13854	0.166048	0	0.95
C5	17392.1	20753.9	0.254937	1.25	1.75
C5AR1	28502.7	20526.3	-0.473605	8.88	31.07
C5AR2	13004.1	9730.28	-0.418378	0.22	0.91
C5orf15	4512.65	3359.94	-0.42543	19.01	35.89
C5orf22	11251.3	11693.1	0.0555697	11.68	14.52
C5orf24	23089.7	21962.5	-0.0722047	17.87	28.49
C5orf30	4961.26	4733.25	-0.0678614	6.38	5.34
C5orf34	6394.43	7169.39	0.16501	6.39	7.83
C5orf38	15969.6	10790.3	-0.565552	0	0
C5orf42	20450.3	21189.2	0.0512034	2.1	8.04
C5orf46	6638.46	6861.79	0.0477293	0	0.11
C5orf47	18443.8	15285.4	-0.270963	0.03	0.1
C5orf49	16856.1	16452.1	-0.0350021	0	0
C5orf51	21382.6	23558.6	0.13981	7.56	10.4
C5orf52	13094.7	10987.4	-0.253109	0	0
C5orf58	8640.64	14407.4	0.73753	0	0
C5orf63	31316.9	32981.3	0.0747072	4.54	5.07
C6	47718	45232.6	-0.0771706	0	0
C6orf1	21764.1	21461.5	-0.0201985	18.81	17.36
C6orf10	9443.01	11105.5	0.233937	0	0.13
C6orf106	20793.4	18293	-0.184823	27.26	43.91
C6orf118	23670.4	17727.3	-0.417091	0	0
C6orf120	37464.1	32199.4	-0.218468	10.24	12.42
C6orf132	6092.89	7409.4	0.282188	12.4	32.51
C6orf136	3545.12	3088.52	-0.198859	38.34	29.84
C6orf141	27763.2	30411.8	0.131454	17.81	6.18
C6orf15	41684.8	29042.3	-0.52135	0.03	0.04
C6orf163	5079.53	8121.78	0.676995	1.34	2.27
C6orf201	9388.67	13166.4	0.487829	1.08	8.09
C6orf203	4391.18	7142.73	0.70174	9.45	15.12
C6orf222	16668.6	18243.5	0.130243	0.02	0.03
C6orf223	28888.5	26885.2	-0.103676	1.72	12.97
C6orf226	23851.5	24453.8	0.0359765	13.13	23.43
C6orf47	34584.9	22797.7	-0.601235	11.71	17.81
C6orf48	15607.3	15447.3	-0.0148616	324.35	351.79
C6orf52	4114.13	6901.77	0.746237	3.93	7.33
C6orf58	2789.64	3632.3	0.380684	2.55	4.4
C6orf62	8146.23	11576.9	0.506997	55.97	71.58
C6orf89	30053.1	24278.6	-0.307818	16.11	35.33
C7	7177.63	8909.38	0.311778	0.01	0.03
C7orf25	21914.3	18414.9	-0.250991	5.31	7.92
C7orf26	27611.9	27411	-0.010538	44.1	48.12
C7orf31	7146.72	7162.71	0.00322382	1.25	2.67
C7orf33	8284.75	6880.84	-0.267838	0	0
C7orf34	20700.7	19751.1	-0.067744	0	0.15
C7orf43	23808.9	25679.5	0.109112	35.16	38.77
C7orf49	14161.3	13596	-0.0587746	51.9	58.25
C7orf50	7046.56	8407.45	0.254716	112.09	80.09
C7orf55-LUC7L2	19069.3	17905.4	-0.0908522	11.33	7.33
C7orf57	40466.8	33688.9	-0.264461	0.03	0.11
C7orf61	12672.7	12894.1	0.0249773	1.09	3.48
C7orf62	35282.9	27540.5	-0.357406	0	0
C7orf72	3984.13	5496.09	0.464041	0	0
C7orf73	12199.6	13588.3	0.155517	20.37	22.49
C8A	18139.1	19483.5	0.103145	0	0
C8B	45103.1	38186.9	-0.240142	0	0
C8G	21661.8	19829.2	-0.127524	8.02	10.02
C8orf22	19755.5	15931.1	-0.310389	0	0
[truncated: 16,140 more rows]
