# Supplementary material for: Genome-wide CRISPR-cas9 knockout screening identifies GRB7 as a driver for MEK inhibitor resistance in KRAS mutant colon cancer
Source: Oncogene. 2021 Oct 30;41(2):191–203. doi: 10.1038/s41388-021-02077-w (PMC8732282; doi:10.1038/s41388-021-02077-w)
Supplement: Supplementary file 3 — Supplementary Table S2 [file 41388_2021_2077_MOESM3_ESM.xlsx]

## Sheet: Bliss Index
Bliss Index for Effect of AZD/shGRB7 combination on Cancer Cell Proliferation (Fig.3A, S3B)
Cell Lines	AZD		GRB7-sh1	Bliss Index	Observed	Synergenic	GRB7-sh4	Bliss Index	Observed	Synergenic
HCT116	0.03	0.029183	0.409857	0.427079	0.357328		0.571336	0.583846	0.494812
	0.125	0.14332	0.409857	0.494436	0.560311	Yes	0.571336	0.632772	0.719844	Yes
	0.25	0.345006	0.409857	0.61346	0.806744	Yes	0.571336	0.719228	0.765888	Yes
	0.5	0.271077	0.409857	0.569831	0.794423	Yes	0.571336	0.687537	0.876783	Yes
	1	0.588197	0.409857	0.756977	0.887808	Yes	0.571336	0.823475	0.941634	Yes
SW480	0.125	0.00656814	0.295019	0.29965	0.31965		0.289546	0.294212	0.0591133
	0.25	0.0432403	0.295019	0.325503	0.597701	Yes	0.289546	0.320266	0.443897	Yes
	0.5	0.0695129	0.295019	0.344024	0.615764	Yes	0.289546	0.338931	0.554461	Yes
	1	0.354132	0.295019	0.544676	0.766284	Yes	0.289546	0.541141	0.762452	Yes
	5	0.632184	0.295019	0.740697	0.856048	Yes	0.289546	0.738683	0.891078	Yes
Bliss Index for Effect of AZD/shGRB7 combination on Cancer Cell Apoptosis (Fig. 3C-F, Fig.S3D-E, G)
Time	Cell Lines	AZD(μM)		GRB7-sh1	Bliss Index	Observed	Synergenic	GRB7-sh4	Bliss Index	Observed	Synergenic
48 h	HCT116	1	0.104333	0.297333	0.370645	0.343667		0.557333	0.603518	0.800667	Yes
		10	0.300667	0.297333	0.508602	0.547667	Yes	0.557333	0.690428	0.912333	Yes
	SW480	1	0.202	0.304	0.444592	0.266		0.578	0.663244	0.822	Yes
		10	0.303	0.304	0.514888	0.399		0.578	0.705866	0.846	Yes
24 h	HCT116	1	0.128	0.0937333	0.209735	0.1532		0.148967	0.257899	0.302233	Yes
		10	0.132233	0.0937333	0.213572	0.186633		0.148967	0.261502	0.529	Yes
	SW480	1	0.144367	0.1366	0.261246	0.2208		0.145	0.268433	0.354233	Yes
		10	0.158633	0.1366	0.273564	0.221633		0.145	0.280631	0.4483	Yes
	A549	1	0.0388					0.1645	0.196917	0.5256	Yes
		10	0.0954					0.1645	0.244207	0.6938	Yes
	CFPAC-1	1	0.235					0.177	0.370405	0.339
		10	0.254					0.177	0.386042	0.368
Bliss Index for Effect of GSK/shGRB7 combination on Cancer Cell Apoptosis (Fig.S3F)
Cell Lines	GSK(nM)		GRB7-sh4	Bliss Index	Observed	Synergenic
HCT116	30	0.0274	0.0527	0.078656	0.376	Yes
	60	0.0331	0.0527	0.0840556	0.425	Yes
SW480	30	0.0852	0.1439	0.21684	0.6169	Yes
	60	0.0773	0.1439	0.210077	0.6211	Yes
Bliss Index for Effect of AZD/shPLK1 combination on Cancer Cell Apoptosis (Fig.6A-B, Fig. S7A-B, D)
Cell Lines	AZD(μM)		PLK1-sh1	Bliss Index	Observed	Synergenic	PLK1-sh2	Bliss Index	Observed	Synergenic
HCT116	1	0.0169	0.0664	0.0821778	0.107	Yes	0.108	0.123075	0.161	Yes
SW480	1	0.203					0.148	0.320956	0.426	Yes
A549	1	0.0704					0.031	0.0992176	0.2054	Yes
CFPAC-1	1	0.235					0.1777	0.37094	0.257
Bliss Index for Effect of GSK/shPLK1 combination on Cancer Cell Apoptosis (Fig.S7C)
Cell Lines	GSK(nM)		PLK1-sh2	Bliss Index	Observed	Synergenic
HCT116	30	0.0393	0.1058	0.140942	0.3051	Yes
	60	0.0472	0.1058	0.148006	0.358	Yes
SW480	30	0.0662	0.1175	0.175921	0.2984	Yes
	60	0.0604	0.1175	0.170803	0.2993	Yes
Bliss Index for Effect of AZD/BI combination on Cancer Cell Apoptosis(Fig.6C-D, Fig.S7E-F)
Time	Cell Lines	AZD(μM)		BI-2536(nM)		Bliss Index	Observed
48 h	HCT116	1	0.101633	2	0.037	0.134873	0.115333
		1	0.101633	5	0.097	0.188775	0.274	Yes
	SW480	1	0.0701667	5	0.101133	0.164204	0.126367
		1	0.0701667	10	0.2642	0.315829	0.332567	Yes
Bliss Index for Effect of AZD/BI combination on 3D Cell Proliferation (Fig.6G-I, Fig.S8 A-C)
	Cell Lines	AZD	BI-2536	Bliss Index	Observed	Synergenic
Number	HCT116	0.252918	0.120623	0.343033	0.505837	Yes
	SW480	0.142857	-0.0102041	0.134111	0.387755	Yes
Area	HCT116	0.639305	0.382543	0.777286	0.889755	Yes
	SW480	0.689317	0.206671	0.753526	0.813135	Yes
Bliss Index for Effect of GSK/BI combination on 3D Cell Proliferation (Fig.6J-L, Fig.S8 D-F)
	Cell Lines	GSK	BI-2536	Bliss Index	Observed	Synergenic
Number	HCT116	0.315789	0.122807	0.399815	0.609649	Yes
	SW480	0.330435	-0.104348	0.260567	0.478261	Yes
Area	HCT116	0.720827	0.158616	0.765108	0.77476	Yes
	SW480	0.792283	0.274029	0.849203	0.867945	Yes
Bliss Index for Effect of AZD/BI combination on Tumor Growth (Fig.7C)
Cell Lines	AZD	BI-2536	Bliss Index	Observed	Synergenic
HCT116	0.616328	0.578003	0.838092	0.847822	Yes
