# Supplementary material for: Genome-wide CRISPR-cas9 knockout screening identifies GRB7 as a driver for MEK inhibitor resistance in KRAS mutant colon cancer
Source: Oncogene. 2021 Oct 30;41(2):191–203. doi: 10.1038/s41388-021-02077-w (PMC8732282; doi:10.1038/s41388-021-02077-w)
Supplement: Supplementary file 4 — Supplementary Table S3 [file 41388_2021_2077_MOESM4_ESM.xlsx]

## Sheet: Raw data
Table S3, Related to Figure 5: Mass spectrometry of GRB7 immunoprecipitation in CRC
Protein IDs	Protein names	Gene names	Unique peptides CPPT	Unique peptides GRB7	Mol. weight [kDa]	Sequence length	Score	Sequence coverage CPPT [%]	Sequence coverage GRB7 [%]	Intensity CPPT	Intensity GRB7
Q14451	Growth factor receptor-bound protein 7	GRB7	0	44	59.68	532	323.31	0	74.1	0	162110000000
P38646	Stress-70 protein, mitochondrial	HSPA9	38	36	73.68	679	323.31	52.4	58.3	47204000000	38487000000
Q15149	Plectin	PLEC	199	183	531.78	4684	323.31	42.2	42.2	15136000000	28676000000
P05787	Keratin, type II cytoskeletal 8	KRT8	26	23	53.704	483	323.31	57.3	50.5	20283000000	28988000000
P05783	Keratin, type I cytoskeletal 18	KRT18	29	21	48.057	430	323.31	55.6	56.5	10508000000	14819000000
P68363	Tubulin alpha-1B chain	TUBA1B	0	0	50.151	451	323.31	45	53.9	8332700000	19296000000
P08727	Keratin, type I cytoskeletal 19	KRT19	25	20	44.105	400	323.31	78.5	71	8982500000	13921000000
P63261	Actin, cytoplasmic 2	ACTG1	20	18	41.792	375	323.31	57.1	49.6	8144300000	12443000000
P46109	Crk-like protein	CRKL	0	0	33.777	303	323.31	0	0	0	0
P11021	78 kDa glucose-regulated protein	HSPA5	24	21	72.332	654	323.31	41.6	33	6218300000	3998100000
Q5JP53	Tubulin beta chain	TUBB	3	6	47.766	426	323.31	46	69	2633300000	7546000000
P36578	60S ribosomal protein L4	RPL4	10	26	47.697	427	323.31	24.4	46.4	719620000	11730000000
P08238	Heat shock protein HSP 90-beta	HSP90AB1	15	10	83.263	724	323.31	35.6	29.1	2459700000	1598500000
P04264	Keratin, type II cytoskeletal 1	KRT1	21	19	66.038	644	323.31	38.5	31.2	2840700000	3265000000
E9PDF6	Unconventional myosin-Ib	MYO1B	22	27	128.48	1107	323.31	23.8	28.7	1553100000	3226800000
P78527	DNA-dependent protein kinase catalytic subunit	PRKDC	26	60	469.08	4128	323.31	7.3	15.7	588460000	4276900000
P98170	E3 ubiquitin-protein ligase XIAP	XIAP	18	13	56.684	497	323.31	48.1	39.6	1927300000	1251600000
P19338	Nucleolin	NCL	10	24	76.613	710	323.31	17	33.5	402700000	4557500000
O95714	E3 ubiquitin-protein ligase HERC2	HERC2	21	45	527.22	4834	323.31	5.6	11.6	304110000	2619900000
P35527	Keratin, type I cytoskeletal 9	KRT9	11	11	62.064	623	323.31	22.8	26.8	993180000	1520900000
Q14980	Nuclear mitotic apparatus protein 1	NUMA1	0	33	238.26	2115	323.31	0	20.9	0	2485000000
P11142	Heat shock cognate 71 kDa protein	HSPA8	17	13	70.897	646	321.62	34.5	28.9	4507900000	6201700000
P23246	Splicing factor, proline- and glutamine-rich	SFPQ	13	9	76.149	707	321.27	20.8	14.6	3339700000	1814200000
P12236	ADP/ATP translocase 3	SLC25A6	5	7	32.866	298	304.59	38.3	50.3	752380000	2515700000
P62424	60S ribosomal protein L7a	RPL7A	12	17	29.995	266	300.83	36.8	54.9	566870000	11433000000
P39023	60S ribosomal protein L3	RPL3	5	13	46.108	403	295.08	9.9	35.2	624260000	4133000000
P49327	Fatty acid synthase	FASN	10	16	273.42	2511	279.64	5.1	8.3	160250000	503850000
P11940	Polyadenylate-binding protein 1	PABPC1	11	9	70.67	636	263.99	23.4	24.5	703000000	1974700000
P62241	40S ribosomal protein S8	RPS8	7	12	24.205	208	262.17	32.2	55.3	713580000	12599000000
P05023	Sodium/potassium-transporting ATPase subunit alpha-1	ATP1A1	9	8	112.89	1023	254.14	17.7	16.9	510630000	771400000
P63244	Guanine nucleotide-binding protein subunit beta-2-like 1	GNB2L1	11	10	35.076	317	253.55	37.2	39.1	544480000	1292900000
Q92616	Translational activator GCN1	GCN1L1	13	16	292.75	2671	248.8	5.9	7.6	245770000	554950000
P10809	60 kDa heat shock protein, mitochondrial	HSPD1	13	14	61.054	573	241.38	26.5	27.7	940090000	795910000
P30050	60S ribosomal protein L12	RPL12	4	7	17.818	165	234.93	35.8	52.7	161210000	2953200000
A0A0A0MR02	Voltage-dependent anion-selective channel protein 2	VDAC2	7	8	30.348	282	224	34	40.4	585920000	987450000
P04792	Heat shock protein beta-1	HSPB1	10	9	22.782	205	223.38	44.9	70.2	1346300000	2790100000
Q02878	60S ribosomal protein L6	RPL6	7	19	32.728	288	219.73	26	44.8	209790000	5914000000
A0A0A0MRA5	Heterogeneous nuclear ribonucleoprotein U-like protein 1	HNRNPUL1	0	15	85.939	766	218.35	0	21	0	1587400000
Q5VTE0	Putative elongation factor 1-alpha-like 3	EEF1A1P5	4	7	50.184	462	215.86	29.4	37.9	7719800000	16872000000
P13645	Keratin, type I cytoskeletal 10	KRT10	12	5	58.826	584	211.31	26.5	16.3	1002800000	567800000
P25705	ATP synthase subunit alpha, mitochondrial	ATP5A1	19	19	59.75	553	206.87	30.4	31.3	1605300000	3139400000
P23396	40S ribosomal protein S3	RPS3	14	17	26.688	243	204.25	38.3	58.4	1256200000	3490200000
J3KTA4	Probable ATP-dependent RNA helicase DDX5	DDX5	3	13	69.086	614	202.92	11.7	28.7	170500000	3384600000
P35232	Prohibitin	PHB	12	12	29.804	272	201.64	68.4	68.4	845180000	1183800000
P18124	60S ribosomal protein L7	RPL7	4	20	29.225	248	200.75	20.6	56	248490000	5862400000
P62917	60S ribosomal protein L8	RPL8	9	14	28.024	257	200.54	32.7	36.2	323360000	5828500000
P05388	60S acidic ribosomal protein P0	RPLP0	3	12	34.273	317	199.82	14.2	50.8	122990000	5297300000
P68371	Tubulin beta-4B chain	TUBB4B	2	2	49.83	445	198.52	44.9	67	821470000	2532200000
P49411	Elongation factor Tu, mitochondrial	TUFM	15	11	49.541	452	197.42	43.1	33.4	936090000	1431100000
Q5QNZ2	ATP synthase F(0) complex subunit B1, mitochondrial	ATP5F1	3	3	22.275	195	187.16	20.5	20.5	123090000	154400000
Q01813	ATP-dependent 6-phosphofructokinase, platelet type	PFKP	9	11	85.595	784	182.99	13.5	18.5	464560000	1028300000
P05387	60S acidic ribosomal protein P2	RPLP2	3	9	11.665	115	182.54	59.1	80.9	209440000	4497200000
P42766	60S ribosomal protein L35	RPL35	5	6	14.551	123	182.37	30.1	30.1	261670000	3630500000
A0A0G2JIW1	Heat shock 70 kDa protein 1B	HSPA1B	7	6	70.108	642	176.13	19.8	19.2	399610000	484620000
O60506	Heterogeneous nuclear ribonucleoprotein Q	SYNCRIP	1	9	69.602	623	176.07	5.3	24.4	44718000	941740000
Q15233	Non-POU domain-containing octamer-binding protein	NONO	14	6	54.231	471	172.25	25.7	13.4	972440000	1338400000
P07814	Bifunctional glutamate/proline--tRNA ligase	EPRS	8	13	170.59	1512	169.89	6.7	14.5	120300000	583330000
P62701	40S ribosomal protein S4, X isoform	RPS4X	11	20	29.597	263	169.73	35.7	64.3	252090000	7054200000
O14980	Exportin-1	XPO1	3	6	123.38	1071	169.08	3.4	8.4	76251000	437730000
P04181	Ornithine aminotransferase, mitochondrial	OAT	9	12	48.534	439	167.67	32.6	38.5	513890000	1436400000
P07900	Heat shock protein HSP 90-alpha	HSP90AA1	5	3	84.659	732	162.78	23.4	19.1	220430000	73687000
F5H6E2	Unconventional myosin-Ic	MYO1C	14	10	118.99	1039	160.86	15.8	12.4	467480000	361450000
P18085	ADP-ribosylation factor 4	ARF4	2	4	20.511	180	160.59	20.6	60	367330000	725550000
P35908	Keratin, type II cytoskeletal 2 epidermal	KRT2	10	7	65.432	639	158.82	27.4	20.8	615320000	210090000
P61353	60S ribosomal protein L27	RPL27	4	11	15.798	136	157.22	40.4	54.4	138810000	5077900000
P62081	40S ribosomal protein S7	RPS7	4	8	22.127	194	156.01	33	39.7	220720000	1721400000
A0A096LNH6	Dedicator of cytokinesis protein 1	DOCK1	0	0	217.75	1886	154.7	0	0.5	0	8996700
P06576	ATP synthase subunit beta, mitochondrial	ATP5B	7	13	56.559	529	154.47	16.3	37.4	1012900000	2976300000
A0A0A0MRJ6	Protein-L-isoaspartate O-methyltransferase	PCMT1	6	5	30.315	285	152.88	22.1	18.9	541250000	268170000
P31943	Heterogeneous nuclear ribonucleoprotein H	HNRNPH1	1	4	49.229	449	151.1	9.6	19.8	33931000	458210000
P26373	60S ribosomal protein L13	RPL13	11	13	24.261	211	149.44	31.3	39.3	357910000	6030700000
P62269	40S ribosomal protein S18	RPS18	14	13	17.718	152	148.43	67.1	57.2	1099000000	2892700000
J3KPX7	Prohibitin-2	PHB2	11	7	33.239	298	147.82	36.9	29.9	287090000	445190000
P52597	Heterogeneous nuclear ribonucleoprotein F	HNRNPF	2	5	45.671	415	147.41	14.5	30.1	350320000	1092400000
Q86YV5	Tyrosine-protein kinase SgK223	SGK223	0	0	149.62	1406	146.21	0	0	0	0
P0DP25		CALM2	4	3	16.837	149	146.02	39.6	39.6	423630000	602400000
P13639	Elongation factor 2	EEF2	12	6	95.337	858	145.23	18.4	8.7	272630000	274920000
Q96PK6	RNA-binding protein 14	RBM14	12	11	69.491	669	141.93	23	21.5	611780000	854580000
A0A1W2PPS1	Heterogeneous nuclear ribonucleoprotein U	HNRNPU	3	12	88.317	804	141.14	4.9	15.9	102030000	1264700000
P62280	40S ribosomal protein S11	RPS11	6	11	18.431	158	140.22	38.6	54.4	384810000	5060700000
P61247	40S ribosomal protein S3a	RPS3A	4	13	29.945	264	139.54	19.3	44.7	199310000	6133600000
Q5T9A4	ATPase family AAA domain-containing protein 3B	ATAD3B	0	1	72.572	648	138.97	15.1	16.5	228750000	873050000
E9PKH2	Serpin H1	SERPINH1	5	4	23.092	201	138.6	28.4	25.4	288830000	475740000
P02545	Prelamin-A/C	LMNA	8	6	74.139	664	137.36	17.6	14.6	150790000	152220000
P02538	Keratin, type II cytoskeletal 6A	KRT6A	1	3	60.044	564	137.14	24.3	28	287310000	634860000
P62263	40S ribosomal protein S14	RPS14	5	9	16.273	151	135.95	25.8	70.2	256400000	3057300000
I3L2W2	Neuralized-like protein 4	NEURL4	7	10	164.31	1538	134.56	6	7.2	108440000	377380000
O95373	Importin-7	IPO7	5	11	119.52	1038	133.52	3.7	11	130780000	588700000
Q6ZRV2	Protein FAM83H	FAM83H	6	5	127.12	1179	130.74	7.8	5.3	85187000	111280000
H3BRG4	Cytochrome b-c1 complex subunit 2, mitochondrial	UQCRC2	2	5	44.634	412	129.84	6.8	22.3	54020000	1368500000
Q9UHB6	LIM domain and actin-binding protein 1	LIMA1	11	9	85.225	759	129.6	19.4	15.2	215470000	549630000
P52272	Heterogeneous nuclear ribonucleoprotein M	HNRNPM	6	13	77.515	730	129.32	11.6	18.5	255270000	2180100000
Q96AG4	Leucine-rich repeat-containing protein 59	LRRC59	4	7	34.93	307	128.59	15.3	25.4	52214000	505180000
F8VPD4	CAD protein	CAD	2	13	236.02	2162	128.57	1.2	10.4	30396000	497630000
Q08211	ATP-dependent RNA helicase A	DHX9	3	15	140.96	1270	128.42	2.6	14.6	29270000	731430000
A0A286YF22	D-3-phosphoglycerate dehydrogenase	PHGDH	13	13	55.938	526	128.37	22.4	25.3	406590000	892690000
P40429	60S ribosomal protein L13a	RPL13A	5	13	23.577	203	127.52	20.7	41.9	98775000	5078100000
O00571	ATP-dependent RNA helicase DDX3X	DDX3X	7	13	73.243	662	125.19	11.3	23.3	109230000	872080000
Q5VVC8	60S ribosomal protein L11	RPL11	7	8	19.024	167	124.16	32.9	44.9	620360000	3695400000
P22102	Trifunctional purine biosynthetic protein adenosine-3	GART	8	9	107.77	1010	123.99	12.9	14.2	306380000	473840000
B4DLN1	Mitochondrial dicarboxylate carrier	SLC25A10	1	6	48.099	442	123.95	2.7	20.4	26911000	299760000
P04406	Glyceraldehyde-3-phosphate dehydrogenase	GAPDH	8	5	36.053	335	123.28	32.2	23.3	1333300000	1128500000
E5RI99	60S ribosomal protein L30	RPL30	2	6	12.656	114	121.45	27.2	57	79481000	3329800000
Q9H7D0	Dedicator of cytokinesis protein 5	DOCK5	0	1	215.31	1870	120.84	0	1.2	0	0
P67809	Nuclease-sensitive element-binding protein 1	YBX1	1	2	35.924	324	120.26	15.7	27.5	30728000	379130000
Q13905	Rap guanine nucleotide exchange factor 1	RAPGEF1	0	0	120.55	1077	119.56	0	0	0	0
P55060	Exportin-2	CSE1L	6	10	110.42	971	118.04	8.2	12.9	196290000	430620000
Q13263	Transcription intermediary factor 1-beta	TRIM28	5	2	88.549	835	117.85	9.9	5.6	181470000	126260000
P62906	60S ribosomal protein L10a	RPL10A	3	12	24.831	217	117.2	14.7	51.2	81973000	3414500000
P42704	Leucine-rich PPR motif-containing protein, mitochondrial	LRPPRC	10	10	157.9	1394	116.95	7.8	9	126030000	388750000
A0A1X7SBZ2	Probable ATP-dependent RNA helicase DDX17	DDX17	1	12	80.253	729	115.59	8.1	24.6	19743000	798460000
A0A087WVQ6	Clathrin heavy chain	CLTC	6	2	192.06	1679	115.56	5.1	1.6	137920000	28844000
P06493	Cyclin-dependent kinase 1	CDK1	4	9	34.095	297	114.9	23.6	43.1	247390000	600150000
P15880	40S ribosomal protein S2	RPS2	6	9	31.324	293	114.56	24.6	37.2	329080000	4187800000
Q9Y277	Voltage-dependent anion-selective channel protein 3	VDAC3	4	7	30.658	283	114.32	23.7	40.6	115070000	1130300000
P04843	Dolichyl-diphosphooligosaccharide--protein glycosyltransferase subunit 1	RPN1	7	8	68.569	607	113.24	13	16.8	117550000	691640000
P46776	60S ribosomal protein L27a	RPL27A	6	8	16.561	148	112.63	39.2	33.1	395830000	3989100000
Q02543	60S ribosomal protein L18a	RPL18A	7	14	20.762	176	112.48	42	55.7	229230000	4813700000
H0Y8C6	Importin-5	IPO5	3	4	123.75	1099	110.27	3.2	4.8	26841000	190650000
P51991	Heterogeneous nuclear ribonucleoprotein A3	HNRNPA3	2	3	39.594	378	109.72	10.1	13.5	15420000	166980000
H7BXY3	Putative ATP-dependent RNA helicase DHX30	DHX30	2	15	130.55	1166	109.66	1.6	15.7	16122000	540290000
M0R0F0	40S ribosomal protein S5	RPS5	8	6	22.391	200	108.39	33.5	22	1123300000	1267400000
P16615	Sarcoplasmic/endoplasmic reticulum calcium ATPase 2	ATP2A2	4	5	114.76	1042	108.28	6	9.8	82881000	323950000
Q13200	26S proteasome non-ATPase regulatory subunit 2	PSMD2	6	10	100.2	908	107.68	9.8	16.4	183730000	427940000
P07355	Annexin A2	ANXA2	9	5	38.604	339	107.63	33.9	18	221060000	129950000
A0A087WWY3	Filamin-A	FLNA	5	0	245.85	2315	106.26	3.6	0.5	46404000	9131000
P21796	Voltage-dependent anion-selective channel protein 1	VDAC1	6	4	30.772	283	106.06	34.6	19.4	452530000	385480000
P62244	40S ribosomal protein S15a	RPS15A	2	3	14.839	130	106.03	45.4	48.5	270840000	2417500000
C9JYQ9	60S ribosomal protein L22-like 1	RPL22L1	3	2	14.478	121	104.98	46.3	36.4	240860000	760470000
P08574	Cytochrome c1, heme protein, mitochondrial	CYC1	3	2	35.422	325	104.01	9.8	12.3	32243000	147100000
B1AHC9	X-ray repair cross-complementing protein 6	XRCC6	3	8	64.283	559	103.24	8.1	18.8	56478000	400020000
Q9BVP2	Guanine nucleotide-binding protein-like 3	GNL3	0	5	61.992	549	101.52	0	12.6	0	190490000
P06748	Nucleophosmin	NPM1	4	6	32.575	294	101.44	13.3	20.4	78081000	1163000000
P43490	Nicotinamide phosphoribosyltransferase	NAMPT	4	7	55.52	491	100.22	13	21.2	89296000	283330000
P33993	DNA replication licensing factor MCM7	MCM7	8	8	81.307	719	98.58	13.5	14.3	247740000	505650000
A0A087WXM6	60S ribosomal protein L17	RPL17	5	8	19.586	169	97.188	27.8	43.2	213240000	1869300000
P17987	T-complex protein 1 subunit alpha	TCP1	8	10	60.343	556	97.138	17.3	20.7	316490000	470610000
F5GZS6	4F2 cell-surface antigen heavy chain	SLC3A2	6	4	64.872	599	96.995	12.7	8.8	176260000	218430000
P46783	40S ribosomal protein S10	RPS10	5	4	18.898	165	96.713	26.1	20.6	448810000	612310000
P25398	40S ribosomal protein S12	RPS12	5	4	14.515	132	96.227	37.1	34.1	1045600000	1413100000
Q92900	Regulator of nonsense transcripts 1	UPF1	4	6	124.34	1129	95.934	4.8	7.2	41566000	186640000
O60884	DnaJ homolog subfamily A member 2	DNAJA2	5	8	45.745	412	94.948	13.1	24.5	121000000	383280000
B4DXZ6	Fragile X mental retardation syndrome-related protein 1	FXR1	2	9	68.326	608	94.607	7.7	21.5	102160000	1098500000
P04844	Dolichyl-diphosphooligosaccharide--protein glycosyltransferase subunit 2	RPN2	4	7	69.283	631	94.191	10.5	20.1	75823000	442240000
A0A024R4M0	40S ribosomal protein S9	RPS9	7	14	22.591	194	93.593	28.9	42.3	259150000	7172500000
P16403	Histone H1.2	HIST1H1C	0	3	21.364	213	92.675	12.7	23.5	145050000	1492700000
G3V203	60S ribosomal protein L18	RPL18	6	9	18.756	164	91.866	36	40.9	342320000	10165000000
P08754	Guanine nucleotide-binding protein G(k) subunit alpha	GNAI3	1	1	40.532	354	91.232	14.4	13	111730000	76712000
H0YMF4	60S ribosomal protein L28	RPL28	3	7	12.39	112	91.169	34.8	50.9	52248000	2025200000
P62753	40S ribosomal protein S6	RPS6	4	9	28.68	249	90.521	16.1	26.5	138310000	2923200000
Q12906	Interleukin enhancer-binding factor 3	ILF3	1	8	95.337	894	90.419	1.2	12.1	13201000	862240000
P48047	ATP synthase subunit O, mitochondrial	ATP5O	8	4	23.277	213	88.609	41.8	24.4	784530000	695340000
M0R210	40S ribosomal protein S16	RPS16	7	8	14.419	129	86.885	49.6	43.4	602780000	3993700000
Q99832	T-complex protein 1 subunit eta	CCT7	3	2	59.366	543	86.329	4.2	3.5	47107000	44912000
P14923	Junction plakoglobin	JUP	4	2	81.744	745	86.077	7.5	4.4	32759000	65338000
P61313	60S ribosomal protein L15	RPL15	5	10	24.146	204	85.185	28.4	43.1	179890000	3489800000
Q96K37	Solute carrier family 35 member E1	SLC35E1	1	2	44.772	410	82.686	5.9	8.8	49329000	170100000
O94832	Unconventional myosin-Id	MYO1D	3	6	116.2	1006	82.601	3.6	7.7	50831000	117650000
Q14974	Importin subunit beta-1	KPNB1	6	6	97.169	876	82.454	8.7	9.2	146710000	323310000
P22626	Heterogeneous nuclear ribonucleoproteins A2/B1	HNRNPA2B1	2	8	37.429	353	80.741	7.1	30.3	35514000	697100000
Q14204	Cytoplasmic dynein 1 heavy chain 1	DYNC1H1	4	5	532.4	4646	80.233	1.2	1.5	35220000	113100000
F8W7S5	Ribosome-binding protein 1	RRBP1	1	8	84.325	751	79.347	1.7	13.3	8908200	166130000
Q7Z2W4	Zinc finger CCCH-type antiviral protein 1	ZC3HAV1	1	7	101.43	902	76.303	2	10.2	3508200	191900000
A0A2R8Y6J3	60S ribosomal protein L5	RPL5	2	8	27.045	238	76.051	8.8	31.5	19298000	1238600000
J3KNW4	Four and a half LIM domains protein 2	FHL2	8	3	44.205	389	75.797	24.7	8.7	118150000	55020000
O75643	U5 small nuclear ribonucleoprotein 200 kDa helicase	SNRNP200	0	9	244.5	2136	75.577	0	5.7	0	253850000
P50991	T-complex protein 1 subunit delta	CCT4	4	6	57.924	539	75.381	9.3	13.9	68912000	206680000
J3QR09	Ribosomal protein L19	RPL19	5	8	23.134	193	75.172	22.3	27.5	148940000	978860000
P53350	Serine/threonine-protein kinase PLK1	PLK1	0	10	68.254	603	74.492	0	20.1	0	1038000000
M0R2N5	Very-long-chain enoyl-CoA reductase	TECR	1	4	39.967	346	73.363	5.5	10.7	17531000	264740000
B4DUR8	T-complex protein 1 subunit gamma	CCT3	6	6	55.674	500	71.585	17.4	16.2	268400000	607020000
Q9Y446	Plakophilin-3	PKP3	2	8	87.081	797	71.549	3.8	14.1	22965000	366430000
P31153	S-adenosylmethionine synthase isoform type-2	MAT2A	7	5	43.66	395	71.188	19.2	15.9	314460000	198640000
Q8N122	Regulatory-associated protein of mTOR	RPTOR	0	10	149.04	1335	71.149	0	10.9	0	381560000
A0A087WXC5	NADH dehydrogenase [ubiquinone] 1 alpha subcomplex subunit 10, mitochondrial	NDUFA10	2	5	40.836	355	71.093	9.6	23.1	51217000	340280000
P17858	ATP-dependent 6-phosphofructokinase, liver type	PFKL	2	3	85.018	780	70.448	5.4	7.1	68562000	220590000
P11387	DNA topoisomerase 1	TOP1	0	8	90.725	765	70.013	0	12.4	0	365200000
A0A1W2PNX8	Protein unc-45 homolog A	UNC45A	6	5	118.39	1084	69.792	6	5.4	54049000	91931000
H7BY10	60S ribosomal protein L23a	RPL23A	3	10	17.692	158	67.876	20.9	40.5	91733000	1846200000
P05386	60S acidic ribosomal protein P1	RPLP1	0	3	11.514	114	67.762	0	79.8	0	1811000000
P47895	Aldehyde dehydrogenase family 1 member A3	ALDH1A3	6	5	56.108	512	67.222	13.3	9.8	227380000	227980000
Q9Y230	RuvB-like 2	RUVBL2	6	8	51.156	463	67.213	15.6	18.4	65064000	213490000
P42166	Lamina-associated polypeptide 2, isoform alpha	TMPO	1	2	75.491	694	66.751	8.2	9.7	110220000	225620000
F8W6I7	Heterogeneous nuclear ribonucleoprotein A1	HNRNPA1	4	6	33.155	307	65.957	18.9	30.6	228480000	1327200000
B4DY09	Interleukin enhancer-binding factor 2	ILF2	1	9	38.91	352	65.849	2.8	34.7	9311200	697530000
X1WI28	60S ribosomal protein L10	RPL10	5	8	22.975	200	65.324	17.5	29	154320000	2923300000
P07195	L-lactate dehydrogenase B chain	LDHB	5	0	36.638	334	65.268	19.8	0	124370000	0
I3L1P8	Mitochondrial 2-oxoglutarate/malate carrier protein	SLC25A11	2	4	32.182	296	65.258	10.8	17.9	165900000	543840000
K7EMH1	60S ribosomal protein L22	RPL22	1	6	10.422	89	64.31	23.6	52.8	100320000	1266900000
P09382	Galectin-1	LGALS1	1	2	14.716	135	63.843	11.1	20	35099000	61009000
P63173	60S ribosomal protein L38	RPL38	5	7	8.2178	70	63.482	57.1	57.1	2405700000	5692800000
P08779	Keratin, type I cytoskeletal 16	KRT16	0	2	51.267	473	63.308	11.2	18.2	75098000	118370000
P50990	T-complex protein 1 subunit theta	CCT8	6	4	59.62	548	63.244	12.2	8.4	105130000	91957000
F8VQ14	T-complex protein 1 subunit beta	CCT2	4	2	44.812	416	63.022	12.5	4.8	139790000	27948000
Q92598	Heat shock protein 105 kDa	HSPH1	4	2	96.864	858	62.604	5.6	3.3	79727000	62806000
D6RAN4	60S ribosomal protein L9	RPL9	2	8	20.775	181	62.343	9.9	47	51765000	1082000000
P02786	Transferrin receptor protein 1	TFRC	4	6	84.87	760	61.996	5.5	9.6	90185000	95826000
P62195	26S protease regulatory subunit 8	PSMC5	3	4	45.626	406	61.031	10.6	14.5	90527000	190380000
P39656	Dolichyl-diphosphooligosaccharide--protein glycosyltransferase 48 kDa subunit	DDOST	2	7	50.8	456	60.843	4.2	16.9	36984000	194090000
P47897	Glutamine--tRNA ligase	QARS	3	4	87.798	775	59.921	3.7	5.4	24977000	222020000
P46778	60S ribosomal protein L21	RPL21	3	5	18.565	160	59.913	21.9	31.9	142980000	2750400000
E5RJU9	Protein LYRIC	MTDH	0	3	57.521	526	59.579	0	9.1	0	62644000
P16144	Integrin beta-4	ITGB4	4	1	202.16	1822	59.275	2.9	0.5	40523000	29600000
P62277	40S ribosomal protein S13	RPS13	4	7	17.222	151	59.213	19.9	38.4	242260000	3816600000
P62979	Ubiquitin-40S ribosomal protein S27a	RPS27A	3	3	17.965	156	59.183	26.3	19.9	57015000	845630000
Q07065	Cytoskeleton-associated protein 4	CKAP4	0	7	66.022	602	59.01	0	16.3	0	241520000
Q5JTH9	RRP12-like protein	RRP12	0	5	143.7	1297	58.434	0	5.2	0	108020000
P29692	Elongation factor 1-delta	EEF1D	3	1	31.121	281	58.373	16	4.3	144370000	16110000
O14828	Secretory carrier-associated membrane protein 3	SCAMP3	4	2	38.287	347	58.217	13.5	8.4	41408000	15244000
Q00325	Phosphate carrier protein, mitochondrial	SLC25A3	1	2	40.094	362	58.062	7.7	17.1	452420000	1734500000
P35579	Myosin-9	MYH9	1	1	226.53	1960	57.755	0.6	0.6	21832000	27983000
P30153	Serine/threonine-protein phosphatase 2A 65 kDa regulatory subunit A alpha isoform	PPP2R1A	2	2	65.308	589	57.276	4.6	6.8	37854000	84118000
P05141	ADP/ATP translocase 2	SLC25A5	4	5	32.852	298	56.853	27.2	34.2	386460000	2756800000
Q96HS1	Serine/threonine-protein phosphatase PGAM5, mitochondrial	PGAM5	3	4	32.004	289	56.785	8	20.4	47163000	93557000
P00338	L-lactate dehydrogenase A chain	LDHA	3	0	36.688	332	56.333	11.7	0	52611000	0
I3L1L3	Myb-binding protein 1A	MYBBP1A	0	5	140.13	1252	56.263	0	6	0	133380000
A2NJV5	Ig kappa chain V-II region RPMI 6410	IGKV A18	2	2	13.085	120	56.165	16.7	16.7	11807000000	5899800000
J3QLL0	Importin subunit alpha-1	KPNA2	3	3	15.234	134	56.155	34.3	26.9	57574000	167510000
H3BVG0	Nuclear pore complex protein Nup93	NUP93	2	5	99.554	880	56.028	3.3	6.8	12862000	141150000
P13010	X-ray repair cross-complementing protein 5	XRCC5	2	8	82.704	732	55.506	2.9	11.6	12529000	220240000
P39019	40S ribosomal protein S19	RPS19	5	6	16.06	145	55.408	27.6	31	218160000	999730000
P62266	40S ribosomal protein S23	RPS23	4	7	15.807	143	55.222	21.7	49	73125000	1157800000
P40938	Replication factor C subunit 3	RFC3	2	4	40.556	356	55.219	6.7	14	17069000	86931000
Q9H9B4	Sideroflexin-1	SFXN1	5	5	35.619	322	54.935	14.6	15.2	120430000	276330000
P0DN76	Splicing factor U2AF 35 kDa subunit	U2AF1	2	3	27.872	240	54.802	11.2	12.5	18094000	270790000
P60866	40S ribosomal protein S20	RPS20	5	4	13.373	119	54.786	37.8	31.1	527690000	1304300000
P40227	T-complex protein 1 subunit zeta	CCT6A	5	0	58.024	531	53.747	11.3	0	102090000	0
P26640	Valine--tRNA ligase	VARS	3	4	140.47	1264	53.194	2.8	3.9	18651000	85577000
Q9UEW8	STE20/SPS1-related proline-alanine-rich protein kinase	STK39	1	1	59.473	545	53.022	4.6	4.6	36948000	153930000
P54136	Arginine--tRNA ligase, cytoplasmic	RARS	0	8	75.378	660	52.849	0	15.3	0	473550000
P35250	Replication factor C subunit 2	RFC2	3	4	39.157	354	52.433	11.3	13.3	50367000	101220000
A0A0A0MSX9	Isoleucine--tRNA ligase, cytoplasmic	IARS	0	6	142.29	1242	52.022	0	6.2	0	152110000
C9JXB8	60S ribosomal protein L24	RPL24	2	6	14.369	121	51.872	9.9	38	108280000	1311700000
P31930	Cytochrome b-c1 complex subunit 1, mitochondrial	UQCRC1	4	2	52.645	480	51.703	10.4	6.5	89232000	60961000
P43686	26S protease regulatory subunit 6B	PSMC4	5	6	47.366	418	50.675	14.1	13.2	65143000	90692000
P26641	Elongation factor 1-gamma	EEF1G	7	5	50.118	437	50.564	14.4	12.1	285220000	259600000
P12268	Inosine-5-monophosphate dehydrogenase 2	IMPDH2	5	1	55.804	514	50.452	12.8	2.7	51939000	29201000
O14949	Cytochrome b-c1 complex subunit 8	UQCRQ	3	2	9.9062	82	50.103	34.1	25.6	98502000	13546000
A0A3B3ISC6	Coatomer subunit alpha	COPA	3	6	114.87	1024	49.83	2.6	6.4	31165000	121620000
Q9Y678	Coatomer subunit gamma-1	COPG1	5	4	97.717	874	49.778	7.8	5.8	115250000	129650000
Q9H936	Mitochondrial glutamate carrier 1	SLC25A22	2	3	34.47	323	49.738	8.7	9.6	22595000	74941000
P14625	Endoplasmin	HSP90B1	4	1	92.468	803	49.715	7.6	2.9	44365000	8369700
Q9Y5A9	YTH domain-containing family protein 2	YTHDF2	2	6	62.333	579	48.401	4	10.2	66893000	383760000
Q14684	Ribosomal RNA processing protein 1 homolog B	RRP1B	0	4	84.427	758	48.14	0	7.7	0	81087000
P14868	Aspartate--tRNA ligase, cytoplasmic	DARS	2	4	57.136	501	47.676	5.8	9.6	16263000	140280000
Q9HAV4	Exportin-5	XPO5	3	4	136.31	1204	47.51	2.9	5.1	33948000	163530000
O00148	ATP-dependent RNA helicase DDX39A	DDX39A	2	3	49.129	427	46.808	7.7	13.8	30728000	174270000
Q9UHI6	Probable ATP-dependent RNA helicase DDX20	DDX20	2	6	92.239	824	46.684	2.7	9.3	14244000	226180000
E9PP50	Cofilin-1	CFL1	6	1	17.777	159	46.536	50.9	6.9	176190000	21995000
P56192	Methionine--tRNA ligase, cytoplasmic	MARS	4	4	101.11	900	45.969	4.7	5.1	105200000	163460000
P08729	Keratin, type II cytoskeletal 7	KRT7	5	4	51.385	469	45.381	22	19.2	64716000	171710000
P62873	Guanine nucleotide-binding protein G(I)/G(S)/G(T) subunit beta-1	GNB1	2	1	37.377	340	44.85	7.4	3.5	88925000	49588000
Q5T6W2	Heterogeneous nuclear ribonucleoprotein K	HNRNPK	3	4	41.807	379	44.709	10.3	16.1	42602000	110240000
Q9UBB4	Ataxin-10	ATXN10	4	3	53.488	475	44.699	10.5	7.2	30227000	41044000
P62851	40S ribosomal protein S25	RPS25	4	6	13.742	125	43.67	25.6	31.2	221050000	1615400000
A0A087WWU8	Tropomyosin alpha-3 chain	TPM3	1	0	26.42	227	43.473	4.8	0	48759000	0
A0A087WTP3	Far upstream element-binding protein 2	KHSRP	5	1	73.027	711	43.185	9.4	1.8	34015000	10785000
O15479	Melanoma-associated antigen B2	MAGEB2	1	5	35.277	319	42.901	5	21	37545000	514620000
O43143	Pre-mRNA-splicing factor ATP-dependent RNA helicase DHX15	DHX15	0	6	90.932	795	42.861	0	8.1	0	80549000
P28288	ATP-binding cassette sub-family D member 3	ABCD3	1	4	75.475	659	42.642	2.4	8	11811000	69834000
B7ZAR1	T-complex protein 1 subunit epsilon	CCT5	1	3	55.348	503	42.542	2	8.5	13554000	112080000
Q9ULV0	Unconventional myosin-Vb	MYO5B	2	0	213.67	1848	42.39	1.4	0	14212000	0
Q7Z417	Nuclear fragile X mental retardation-interacting protein 2	NUFIP2	3	2	76.12	695	42.382	7.1	3.9	44284000	37796000
Q9H223	EH domain-containing protein 4	EHD4	1	4	61.174	541	41.477	2.8	8.3	30037000	168580000
B1ANR0	Polyadenylate-binding protein	PABPC4	3	2	67.97	615	41.419	10.1	14.8	52719000	79537000
O60664	Perilipin-3	PLIN3	2	1	47.074	434	41.388	7.6	3.7	53817000	17753000
E9PLK3	Puromycin-sensitive aminopeptidase	NPEPPS	0	2	102.99	915	41.209	0	2.8	0	46894000
P51116	Fragile X mental retardation syndrome-related protein 2	FXR2	2	3	74.222	673	40.857	8.3	8.9	13497000	111280000
P28066	Proteasome subunit alpha type-5	PSMA5	2	1	26.411	241	40.723	16.6	4.1	38196000	115750000
P50402	Emerin	EMD	2	4	28.994	254	40.711	11.4	24.8	27181000	221730000
P27824	Calnexin	CANX	1	6	67.567	592	40.66	3.5	11.7	18059000	112210000
P04083	Annexin A1	ANXA1	0	0	38.714	346	40.425	0	0	0	0
Q9BWF3	RNA-binding protein 4	RBM4	1	4	40.313	364	40.292	4.4	17.9	4624000	129210000
G3V529	ATP-dependent RNA helicase DDX24	DDX24	0	5	91.48	816	40.182	0	7.5	0	109110000
Q13085	Acetyl-CoA carboxylase 1	ACACA	0	4	265.55	2346	40.143	0	2.5	0	69464000
Q14444	Caprin-1	CAPRIN1	4	4	78.365	709	39.982	6.8	7.9	78850000	258930000
Q92973	Transportin-1	TNPO1	1	3	102.35	898	39.884	1.7	4.2	16680000	86064000
A0A0U1RQH7	RNA-binding protein 39	RBM39	0	2	26.698	245	39.835	0	16.3	0	12522000
P61513	60S ribosomal protein L37a	RPL37A	2	3	10.275	92	39.778	28.3	34.8	85320000	1213900000
E7EPB3	60S ribosomal protein L14	RPL14	2	4	14.558	124	39.489	18.5	36.3	109630000	2967600000
Q01650	Large neutral amino acids transporter small subunit 1	SLC7A5	4	3	55.01	507	39.224	8.1	4.5	44377000	46731000
Q15717	ELAV-like protein 1	ELAVL1	3	4	36.091	326	39.197	11	13.8	94189000	198620000
Q96T76	MMS19 nucleotide excision repair protein homolog	MMS19	0	3	113.29	1030	39.175	0	5.3	0	81043000
P63104	14-3-3 protein zeta/delta	YWHAZ	2	0	27.745	245	39.082	9.8	0	14300000	0
Q14258	E3 ubiquitin/ISG15 ligase TRIM25	TRIM25	1	5	70.973	630	38.953	1.9	9	6517500	113780000
H3BQ53	Transcription factor 25	TCF25	0	5	64.732	570	38.804	0	11.4	0	80395000
O75607	Nucleoplasmin-3	NPM3	1	1	19.343	178	38.682	9	9	52962000	189260000
P35251	Replication factor C subunit 1	RFC1	0	4	128.25	1148	38.569	0	5.3	0	45885000
P42677	40S ribosomal protein S27	RPS27	3	2	9.461	84	38.521	25	40.5	569750000	920170000
J3KQ48	Peptidyl-tRNA hydrolase 2, mitochondrial	PTRH2	1	1	19.325	180	38.491	7.8	7.8	0	29118000
E9PN17	ATP synthase subunit g, mitochondrial	ATP5L	4	4	8.4518	76	38.431	52.6	52.6	247920000	354470000
B9A067	MICOS complex subunit MIC60	IMMT	5	2	78.973	711	38.423	7.9	3.7	94509000	32605000
P31689	DnaJ homolog subfamily A member 1	DNAJA1	2	4	44.868	397	38.27	8.1	13.4	99108000	471420000
P22234	Multifunctional protein ADE2	PAICS	2	2	47.079	425	38.057	4.5	6.4	29960000	24117000
Q8WWM7	Ataxin-2-like protein	ATXN2L	4	1	113.37	1075	37.869	6.6	1.2	84803000	62706000
Q96CS3	FAS-associated factor 2	FAF2	0	2	52.623	445	37.723	0	7	0	91051000
P60842	Eukaryotic initiation factor 4A-I	EIF4A1	1	2	46.153	406	37.381	7.4	9.1	97944000	239570000
Q9UMS4	Pre-mRNA-processing factor 19	PRPF19	0	4	55.18	504	37.372	0	10.7	0	194020000
P41091	Eukaryotic translation initiation factor 2 subunit 3	EIF2S3	3	3	51.109	472	37.195	9.3	8.1	52017000	84900000
O76031	ATP-dependent Clp protease ATP-binding subunit clpX-like, mitochondrial	CLPX	2	2	69.223	633	37.191	3.5	3.5	17195000	29689000
Q9Y5M8	Signal recognition particle receptor subunit beta	SRPRB	2	2	29.702	271	37.182	5.5	9.2	21936000	75324000
Q9P0J0	NADH dehydrogenase [ubiquinone] 1 alpha subcomplex subunit 13	NDUFA13	2	2	16.698	144	37.065	13.2	13.2	28542000	56968000
P29317	Ephrin type-A receptor 2	EPHA2	1	4	108.27	976	36.978	1.1	5.7	23432000	157430000
A0A0A6YYJ8	Putative RNA-binding protein Luc7-like 2	LUC7L2	1	2	54.223	458	36.867	9.4	12.2	49242000	161110000
A0A087WX29	TAR DNA-binding protein 43	TARDBP	1	1	26.743	243	36.744	7.4	7.4	11871000	28402000
D3YTB1	60S ribosomal protein L32	RPL32	2	3	15.616	133	36.585	17.3	22.6	93497000	1217700000
A6NLN1	Polypyrimidine tract-binding protein 1	PTBP1	3	4	56.51	527	36.446	6.6	8.9	50612000	218960000
B4DR61	Protein transport protein Sec61 subunit alpha isoform 1	SEC61A1	2	3	52.949	482	36.388	4.6	8.7	49674000	364220000
Q9H0H5	Rac GTPase-activating protein 1	RACGAP1	0	5	71.026	632	36.248	0	9.3	0	137590000
Q92621	Nuclear pore complex protein Nup205	NUP205	2	4	227.92	2012	36.228	1.4	2.9	15286000	93712000
Q8TEQ6	Gem-associated protein 5	GEMIN5	1	5	168.59	1508	36.179	1	4.3	5917000	98444000
Q9Y265	RuvB-like 1	RUVBL1	2	4	50.227	456	36.028	5.5	12.5	31186000	147830000
P43246	DNA mismatch repair protein Msh2	MSH2	1	4	104.74	934	35.964	0.9	4.2	4915800	108210000
H0YA96	Heterogeneous nuclear ribonucleoprotein D0	HNRNPD	0	4	23.811	210	35.896	0	22.4	0	387660000
Q16531	DNA damage-binding protein 1	DDB1	0	3	126.97	1140	35.835	0	5.4	0	84456000
Q96BJ8	Engulfment and cell motility protein 3	ELMO3	0	0	81.466	720	35.732	0	0	0	0
J3QRI7	60S ribosomal protein L26	RPL26	2	6	12.63	107	35.448	16.8	31.8	61858000	1074100000
Q86Y56	Dynein assembly factor 5, axonemal	DNAAF5	1	3	93.52	855	35.438	1.4	4.8	6605000	52599000
P84103	Serine/arginine-rich splicing factor 3	SRSF3	2	2	19.329	164	35.369	15.9	16.5	55018000	57446000
A0A087WZN1	Isocitrate dehydrogenase [NAD] subunit, mitochondrial	IDH3B	2	4	42.41	387	35.253	6.5	10.3	28815000	23034000
F8WBS5	60S ribosomal protein L35a	RPL35A	2	4	6.4725	55	35.127	32.7	43.6	13807000	543620000
P35998	26S protease regulatory subunit 7	PSMC2	2	4	48.633	433	35.106	5.3	12.5	12551000	76237000
P84090	Enhancer of rudimentary homolog	ERH	2	1	12.259	104	35.095	25	10.6	39995000	84310000
P62829	60S ribosomal protein L23	RPL23	3	3	14.865	140	34.807	27.1	27.1	126000000	1139000000
A0A3B3ITT5	60S ribosomal protein L29	RPL29	4	4	18.512	167	34.542	20.4	20.4	321750000	2104000000
H0YL72	Isocitrate dehydrogenase [NAD] subunit alpha, mitochondrial	IDH3A	4	3	35.786	331	34.459	13.3	10.6	109620000	140460000
E9PFH4	Transportin-3	TNPO3	0	5	96.669	857	34.153	0	6.5	0	94228000
P13647	Keratin, type II cytoskeletal 5	KRT5	2	5	62.378	590	34.119	13.4	18	85947000	113710000
O95816	BAG family molecular chaperone regulator 2	BAG2	1	2	23.772	211	33.612	7.1	17.1	22532000	195040000
Q14697	Neutral alpha-glucosidase AB	GANAB	2	4	106.87	944	33.603	2.9	5.4	11768000	113300000
A0A0D9SFE5	Lamin-B1	LMNB1	1	3	37.581	329	33.575	3.6	10.9	15346000	62680000
H0YLA2	Signal recognition particle 14 kDa protein	SRP14	0	3	13.058	115	33.453	0	32.2	0	272590000
O00425	Insulin-like growth factor 2 mRNA-binding protein 3	IGF2BP3	1	4	63.704	579	33.375	2.4	9.2	9070200	127270000
C9JKY3	Epithelial cell adhesion molecule	EPCAM	2	2	20.954	199	33.191	14.1	14.1	85636000	150770000
H7C2W9	60S ribosomal protein L31	RPL31	0	5	12.701	108	32.918	0	36.1	0	936430000
P54886	Delta-1-pyrroline-5-carboxylate synthase	ALDH18A1	2	3	87.301	795	32.882	2.6	4.8	17838000	69320000
Q99613	Eukaryotic translation initiation factor 3 subunit C	EIF3C	2	3	105.34	913	32.78	3.3	4.6	19258000	35918000
P28074	Proteasome subunit beta type-5	PSMB5	2	1	28.48	263	32.657	10.3	5.3	8825200	57298000
B4E3S0	Coronin	CORO1C	0	4	41.603	369	32.54	0	12.7	0	105290000
Q12904	Aminoacyl tRNA synthase complex-interacting multifunctional protein 1	AIMP1	1	3	34.352	312	32.027	3.5	12.5	19784000	134180000
Q15046	Lysine--tRNA ligase	KARS	1	4	68.047	597	31.829	2.7	8.2	0	90503000
Q06830	Peroxiredoxin-1	PRDX1	5	4	22.11	199	31.61	31.2	25.6	479530000	185290000
H0Y5B4	60S ribosomal protein L36a-like	RPL36A	2	2	13.228	112	31.486	11.6	11.6	59160000	383980000
O95573	Long-chain-fatty-acid--CoA ligase 3	ACSL3	3	4	80.419	720	31.452	5.1	7.4	36273000	75708000
Q9NZM1	Myoferlin	MYOF	2	1	234.71	2061	31.417	1.2	0.5	18568000	5868100
Q12931	Heat shock protein 75 kDa, mitochondrial	TRAP1	5	1	80.109	704	31.312	7.5	1.8	45859000	18540000
A0A087WUN7	SRA stem-loop-interacting RNA-binding protein, mitochondrial	SLIRP	3	4	10.353	92	31.102	37	50	90750000	146520000
Q9NR12	PDZ and LIM domain protein 7	PDLIM7	1	2	49.844	457	30.933	2.6	4.8	14694000	55511000
Q02809	Procollagen-lysine,2-oxoglutarate 5-dioxygenase 1	PLOD1	0	3	83.549	727	30.923	0	5.9	0	91689000
P04350	Tubulin beta-4A chain	TUBB4A	1	0	49.585	444	30.619	36.3	54.7	17689000	35653000
Q96P11	Probable 28S rRNA (cytosine-C(5))-methyltransferase	NSUN5	1	4	46.691	429	30.448	2.3	12.1	0	56162000
P14618	Pyruvate kinase PKM	PKM	1	0	57.936	531	30.409	2.1	0	15008000	0
P49207	60S ribosomal protein L34	RPL34	2	5	13.293	117	30.337	10.3	24.8	37192000	2380900000
Q8TEX9	Importin-4	IPO4	1	4	118.71	1081	30.315	0.9	4.7	5863000	53841000
Q5JVY0	E3 ubiquitin-protein ligase TRIM32	TRIM32	0	1	19.188	172	29.832	0	8.1	0	0
E7EX73	Eukaryotic translation initiation factor 4 gamma 1	EIF4G1	4	1	158.64	1436	29.489	4.2	1.3	68265000	48222000
B5MDF5	GTP-binding nuclear protein Ran	RAN	2	2	26.224	233	29.306	10.3	9.4	29408000	58809000
E9PF19	Transducin beta-like protein 2	TBL2	0	3	45.935	411	29.293	0	9.7	0	92011000
P49792	E3 SUMO-protein ligase RanBP2	RANBP2	0	4	358.2	3224	29.146	0	2.2	0	74417000
Q9ULX3	RNA-binding protein NOB1	NOB1	1	3	46.674	412	28.781	4.1	10.2	10759000	141050000
F8VYE8	Serine/threonine-protein phosphatase	PPP1CC	0	3	34.95	304	28.734	0	15.1	0	127910000
P04439	HLA class I histocompatibility antigen, A-3 alpha chain	HLA-A	2	2	40.84	365	28.597	6.6	7.4	30592000	20403000
P35606	Coatomer subunit beta	COPB2	2	4	102.49	906	28.393	2	5.1	13844000	105940000
X6RGJ2	Heterochromatin protein 1-binding protein 3	HP1BP3	0	4	36.514	327	28.317	0	12.5	0	53120000
P12004	Proliferating cell nuclear antigen	PCNA	2	1	28.768	261	28.243	10.7	2.7	128470000	44569000
P57088	Transmembrane protein 33	TMEM33	1	3	27.978	247	28.017	6.1	13	16967000	45240000
C9JKR2	Serum albumin	ALB	2	0	47.287	417	27.777	5.8	0	79405000	0
Q13247	Serine/arginine-rich splicing factor 6	SRSF6	0	3	39.586	344	27.705	2.6	8.4	24202000	98551000
Q9BZE4	Nucleolar GTP-binding protein 1	GTPBP4	0	4	73.964	634	27.689	0	7.1	0	152670000
C9JJT5		ATP5J2-PTCD1	2	0	5.9149	54	27.678	18.5	24.1	129290000	32066000
Q14152	Eukaryotic translation initiation factor 3 subunit A	EIF3A	1	1	166.57	1382	27.659	0.6	1.1	18131000	20984000
Q9UQ35	Serine/arginine repetitive matrix protein 2	SRRM2	2	1	299.61	2752	27.551	1	0.5	35920000	16800000
Q9ULW0	Targeting protein for Xklp2	TPX2	0	3	85.652	747	27.55	0	6.2	0	75446000
E5RHW4	Erlin-2	ERLIN2	1	3	37.725	338	27.54	2.1	10.7	21213000	154730000
Q9H0A0	N-acetyltransferase 10	NAT10	0	4	115.73	1025	27.124	0	5	0	226470000
H3BNC9	40S ribosomal protein S17	RPS17	1	4	64.532	584	27.035	2.1	7.5	65338000	376550000
O60701	UDP-glucose 6-dehydrogenase	UGDH	2	3	55.023	494	26.987	4.7	7.1	20944000	58694000
Q14739	Lamin-B receptor	LBR	3	1	70.702	615	26.937	5.5	3.1	38669000	56551000
Q15323	Keratin, type I cuticular Ha1	KRT31	1	0	47.237	416	26.811	7.2	3.8	114850000	23373000
P62273	40S ribosomal protein S29	RPS29	2	1	6.6767	56	26.759	33.9	19.6	285170000	312710000
P30837	Aldehyde dehydrogenase X, mitochondrial	ALDH1B1	3	3	57.206	517	26.758	6	6	31184000	108890000
Q9NXV2	BTB/POZ domain-containing protein KCTD5	KCTD5	3	0	26.092	234	26.725	17.5	0	62276000	0
Q14694	Ubiquitin carboxyl-terminal hydrolase 10	USP10	0	3	87.133	798	26.565	0	4.6	0	156150000
F8WF03	Sphingomyelin phosphodiesterase 4	SMPD4	0	2	5.6264	50	26.514	0	66	0	53763000
Q9BUF5	Tubulin beta-6 chain	TUBB6	2	2	49.857	446	26.437	14.3	30.3	31656000	105940000
P52732	Kinesin-like protein KIF11	KIF11	4	0	119.16	1056	26.383	4.6	0	51297000	0
H0YD13	CD44 antigen	CD44	3	3	22.683	206	26.218	15.5	16.5	44440000	106030000
O43242	26S proteasome non-ATPase regulatory subunit 3	PSMD3	2	1	60.977	534	26.123	5.2	2.4	37996000	31868000
C9JC03	EH domain-containing protein 1	EHD1	1	1	42.737	374	25.999	5.6	3.2	19533000	26173000
P53618	Coatomer subunit beta	COPB1	2	4	107.14	953	25.851	3	5.4	21540000	72546000
P54577	Tyrosine--tRNA ligase, cytoplasmic	YARS	1	3	59.143	528	25.801	2.3	6.2	17620000	51777000
P46060	Ran GTPase-activating protein 1	RANGAP1	1	4	63.541	587	25.721	2	9.9	13677000	97708000
P29401	Transketolase	TKT	2	0	67.877	623	25.687	3.9	0	25201000	0
B1AHF3	NADH-cytochrome b5 reductase 3	CYB5R3	2	1	16.696	147	25.593	15.6	7.5	40446000	57329000
O60763	General vesicular transport factor p115	USO1	2	1	107.89	962	25.491	2.9	1.9	20850000	12694000
P51570	Galactokinase	GALK1	1	2	42.272	392	25.469	2.3	8.2	7642800	27438000
P62854	40S ribosomal protein S26	RPS26	2	3	13.015	115	25.399	18.3	31.3	103420000	2264300000
J3KPD9	Nucleoside diphosphate kinase	NME2	3	2	22.422	197	25.293	25.9	16.8	45701000	70884000
A0A087WTA5	Translation initiation factor eIF-2B subunit delta	EIF2B4	0	3	57.495	520	25.282	0	7.1	0	203670000
P11166	Solute carrier family 2, facilitated glucose transporter member 1	SLC2A1	4	3	54.083	492	25.193	5.9	4.9	142420000	182400000
Q6FI13	Histone H2A type 2-A	HIST2H2AA3	2	3	14.095	130	25.132	15.4	26.9	19317000	691050000
A0A2U3TZL8	Kinesin-like protein	KIF23	0	3	92.682	810	25.078	0	5.7	0	64046000
K7EKL3	Granulins	GRN	3	1	41.238	388	25.01	7.5	4.1	29541000	14811000
H3BU82	Aladin	AAAS	1	3	38.518	358	24.94	3.1	10.1	6752200	57085000
P40937	Replication factor C subunit 5	RFC5	3	3	38.496	340	24.782	11.5	11.5	21652000	79879000
A0A087WUK2	Heterogeneous nuclear ribonucleoprotein D-like	HNRNPDL	0	3	40.04	363	24.772	0	11.3	0	81822000
A0A3B3ITP6	DNA replication licensing factor MCM4	MCM4	1	1	83.053	742	24.73	1.2	1.2	7638400	13424000
P04899	Guanine nucleotide-binding protein G(i) subunit alpha-2	GNAI2	1	1	40.45	355	24.608	14.4	13.8	25621000	14415000
P46087	Probable 28S rRNA (cytosine(4447)-C(5))-methyltransferase	NOP2	0	3	89.301	812	24.567	0	5.5	0	29774000
C9IZZ0	Ras-related protein Rab-7a	RAB7A	3	2	13.075	116	24.564	27.6	17.2	65918000	93075000
H7C106	Reticulon	RTN4	2	1	22.694	203	24.423	13.8	6.9	34898000	26114000
Q16643	Drebrin	DBN1	1	0	71.428	649	24.406	2.8	0	6869100	0
B4DJ81	NADH-ubiquinone oxidoreductase 75 kDa subunit, mitochondrial	NDUFS1	1	2	66.921	611	24.333	1.6	4.6	2734100	25391000
V9GZ78	C-1-tetrahydrofolate synthase, cytoplasmic	MTHFD1	2	0	92.569	854	24.312	2.9	0	14315000	0
H0YDT6	Eukaryotic translation initiation factor 3 subunit F	EIF3F	1	1	10.807	100	24.028	17	17	13471000	19204000
P08243	Asparagine synthetase [glutamine-hydrolyzing]	ASNS	1	3	64.369	561	24.027	1.6	7	11840000	119320000
O00231	26S proteasome non-ATPase regulatory subunit 11	PSMD11	2	1	47.463	422	24.019	4.3	2.6	7533600	24778000
Q96P70	Importin-9	IPO9	1	3	115.96	1041	23.954	1.2	3.8	7417000	52855000
A0A0B4J1Z1	Serine/arginine-rich splicing factor 7	SRSF7	1	2	15.763	137	23.66	12.4	19	54028000	179170000
P48729	Casein kinase I isoform alpha	CSNK1A1	2	4	38.914	337	23.596	5.6	13.4	17059000	48265000
K7ERE3	Keratin, type I cytoskeletal 13	KRT13	1	2	45.26	415	23.573	13.5	18.6	21688000	33601000
Q5JR04	Putative helicase MOV-10	MOV10	1	1	107.21	947	23.45	2	2	6658900	68038000
P33176	Kinesin-1 heavy chain	KIF5B	0	1	109.68	963	23.381	0	1.1	0	8739600
E7EQR4	Ezrin	EZR	2	0	69.371	586	23.375	4.6	0	15193000	0
A0A2R8Y4F5	Trifunctional enzyme subunit alpha, mitochondrial	HADHA	1	0	79.466	728	23.306	1.9	0	12593000	0
P68366	Tubulin alpha-4A chain	TUBA4A	2	3	49.924	448	23.294	37.9	42.4	31888000	82063000
A0A087X2B2	Baculoviral IAP repeat-containing protein 2	BIRC2	3	1	60.423	534	23.23	5.2	2.1	44274000	11905000
Q3ZCQ8	Mitochondrial import inner membrane translocase subunit TIM50	TIMM50	3	2	39.646	353	23.182	9.9	6.8	37362000	33838000
H0Y2Y8	Zyxin	ZYX	0	0	57.643	540	23.051	0	0	0	0
C9J9K3	40S ribosomal protein SA	RPSA	2	2	29.404	263	23.022	9.1	9.1	93486000	155870000
K7EK06	Phenylalanine--tRNA ligase alpha subunit	FARSA	1	2	18.389	168	22.975	8.3	14.9	26120000	41612000
R9WNI0	Fragile X mental retardation protein 1	FMR1	0	2	61.515	544	22.919	1.5	5.5	0	40335000
P38919	Eukaryotic initiation factor 4A-III	EIF4A3	3	1	46.871	411	22.806	13.4	7.5	21936000	25110000
Q9ULC5	Long-chain-fatty-acid--CoA ligase 5	ACSL5	1	2	75.99	683	22.782	1.9	3.1	7745700	48961000
Q8WXF1	Paraspeckle component 1	PSPC1	2	0	58.743	523	22.746	4.2	1.1	8298700	0
J3QL24	Pyrroline-5-carboxylate reductase	PYCR1	2	3	23.566	225	22.625	8.9	14.2	4388900	43439000
H0Y2W2		ATAD3A	0	0	64.243	572	22.566	14.5	18.7	7615300	166970000
Q5SRE5	Nucleoporin NUP188 homolog	NUP188	0	2	196.04	1749	22.532	0	1.4	0	14898000
Q15365	Poly(rC)-binding protein 1	PCBP1	2	1	37.497	356	22.505	9.6	7	95344000	164960000
J3KNQ3	26S proteasome non-ATPase regulatory subunit 13	PSMD13	2	1	39.829	349	22.468	5.2	2.3	18957000	17785000
Q15645	Pachytene checkpoint protein 2 homolog	TRIP13	0	2	48.55	432	22.304	0	6.7	0	55513000
P38606	V-type proton ATPase catalytic subunit A	ATP6V1A	1	2	68.303	617	22.218	2.4	4.4	17025000	22672000
P08240	Signal recognition particle receptor subunit alpha	SRPR	0	1	69.81	638	22.214	0	3.3	0	59341000
F5H895	Dolichyl-diphosphooligosaccharide--protein glycosyltransferase subunit DAD1	DAD1	2	2	7.2883	65	22.05	33.8	33.8	31835000	33627000
C9JZI1	Replication factor C subunit 4	RFC4	0	3	36.877	336	22.02	0	8.6	0	66996000
P61019	Ras-related protein Rab-2A	RAB2A	2	1	23.545	212	21.988	11.8	6.6	19409000	25590000
E7ETK0	40S ribosomal protein S24	RPS24	1	3	15.197	131	21.959	9.2	18.3	50263000	809280000
A8MXP8	Reticulocalbin-2	RCN2	0	1	24.796	216	21.904	0	10.6	0	58100000
Q13155	Aminoacyl tRNA synthase complex-interacting multifunctional protein 2	AIMP2	1	2	35.348	320	21.792	7.8	5	17084000	38501000
P36542	ATP synthase subunit gamma, mitochondrial	ATP5C1	3	2	32.996	298	21.624	10.1	7.7	102990000	180050000
Q9Y3U8	60S ribosomal protein L36	RPL36	2	3	12.254	105	21.621	10.5	22.9	91396000	1226900000
H0YJU4	Transcriptional repressor protein YY1	YY1	0	1	12.977	123	21.503	0	17.1	0	15535000
Q9BQ67	Glutamate-rich WD repeat-containing protein 1	GRWD1	0	2	49.419	446	21.452	0	5.2	0	17927000
Q96IX5	Up-regulated during skeletal muscle growth protein 5	USMG5	1	2	6.4575	58	21.205	25.9	44.8	12424000	73297000
P60228	Eukaryotic translation initiation factor 3 subunit E	EIF3E	0	2	52.22	445	21.134	0	4.7	0	30025000
P98179	RNA-binding protein 3	RBM3	0	2	17.17	157	21.124	0	17.2	0	104420000
M0QXS5	Heterogeneous nuclear ribonucleoprotein L	HNRNPL	0	2	58.362	530	20.898	0	5.5	0	39821000
Q29RF7	Sister chromatid cohesion protein PDS5 homolog A	PDS5A	1	1	150.83	1337	20.804	1	0.7	7884900	0
P62191	26S protease regulatory subunit 4	PSMC1	2	2	49.184	440	20.645	5	4.8	27633000	62643000
Q71U36	Tubulin alpha-1A chain	TUBA1A	0	1	50.135	451	20.571	41.9	53.7	77584000	300420000
Q12797	Aspartyl/asparaginyl beta-hydroxylase	ASPH	0	3	85.862	758	20.557	0	4.2	0	47080000
P84095	Rho-related GTP-binding protein RhoG	RHOG	1	2	21.308	191	20.474	6.8	15.2	5041400	72983000
O15427	Monocarboxylate transporter 4	SLC16A3	2	2	49.469	465	20.417	4.3	5.6	55316000	39627000
P49721	Proteasome subunit beta type-2	PSMB2	1	1	22.836	201	20.349	8.5	5.5	15202000	10753000
Q9Y6B6	GTP-binding protein SAR1b	SAR1B	1	1	22.41	198	20.257	4	5.6	9584800	0
Q8NI77	Kinesin-like protein KIF18A	KIF18A	0	2	102.28	898	20.196	0	3.5	0	36052000
F8W1R7	Myosin light polypeptide 6	MYL6	1	1	16.29	145	20.129	9	9	37168000	49325000
Q9NZB2	Constitutive coactivator of PPAR-gamma-like protein 1	FAM120A	1	1	121.89	1118	20.102	1.6	1	5434100	12921000
H3BMH2	Ras-related protein Rab-11A	RAB11A	3	3	17.668	155	20.013	20.6	20.6	67253000	85675000
Q5JW30	Double-stranded RNA-binding protein Staufen homolog 1	STAU1	0	3	54.708	494	19.974	0	7.5	0	115690000
B4E1E0	CTP synthase	CTPS1	1	1	49.694	435	19.871	2.8	4.1	13130000	0
P43243	Matrin-3	MATR3	1	2	94.622	847	19.837	1.1	3.9	15747000	31513000
A0A024QZ42	Programmed cell death protein 6	PDCD6	1	3	14.45	121	19.824	9.1	21.5	67296000	150550000
A0A087WVP1	Protocadherin Fat 1	FAT1	0	3	506.37	4590	19.717	0	0.9	0	35365000
O75306	NADH dehydrogenase [ubiquinone] iron-sulfur protein 2, mitochondrial	NDUFS2	0	2	52.545	463	19.671	0	7.3	0	44268000
K7EMV3	Histone H3	H3F3B	2	2	10.334	92	19.57	17.4	21.7	21195000	334910000
Q9Y3T9	Nucleolar complex protein 2 homolog	NOC2L	0	3	84.918	749	19.543	0	3.9	0	64188000
Q16718	NADH dehydrogenase [ubiquinone] 1 alpha subcomplex subunit 5	NDUFA5	1	1	13.459	116	19.522	22.4	13.8	9338800	41858000
P61006	Ras-related protein Rab-8A	RAB8A	1	0	23.668	207	19.494	15	5.3	80926000	133590000
Q5T0W9	Protein FAM83B	FAM83B	0	2	114.8	1011	19.492	0	2.4	0	17694000
E9PLT0	Cold shock domain-containing protein E1	CSDE1	0	0	74.583	668	19.456	0	0	0	0
F8W9S7	GTPase-activating protein and VPS9 domain-containing protein 1	GAPVD1	1	2	157.46	1412	19.324	0.8	1.4	10522000	35972000
M0R0P1	rRNA 2-O-methyltransferase fibrillarin	FBL	0	2	24.544	228	19.142	0	13.2	0	40243000
J3KN16	Proteasome-associated protein ECM29 homolog	KIAA0368	1	1	223.69	2017	19.022	0.6	0.7	7611700	10511000
P07910	Heterogeneous nuclear ribonucleoproteins C1/C2	HNRNPC	2	3	33.67	306	18.992	7.2	11.1	31689000	45062000
Q3KQU3	MAP7 domain-containing protein 1	MAP7D1	0	1	92.819	841	18.92	0	2	0	0
J3KTL2	Serine/arginine-rich splicing factor 1	SRSF1	0	2	28.329	253	18.904	2.8	11.9	3235300	55036000
Q9UG63	ATP-binding cassette sub-family F member 2	ABCF2	0	3	71.289	623	18.876	0	5.9	0	95103000
P15924	Desmoplakin	DSP	1	2	331.77	2871	18.851	0.3	1	13035000	34497000
A0A494C0M1	DNA mismatch repair protein Msh6	MSH6	0	3	142.85	1261	18.833	0	2.9	0	52899000
P82933	28S ribosomal protein S9, mitochondrial	MRPS9	0	2	45.834	396	18.561	0	7.3	0	24563000
E9PFP1	Phosphatidylinositol 3-kinase regulatory subunit beta	PIK3R2	0	0	52.699	481	18.442	0	0	0	0
P13073	Cytochrome c oxidase subunit 4 isoform 1, mitochondrial	COX4I1	3	0	19.576	169	18.429	18.3	0	58523000	0
B1AN99	Trypsin-3	PRSS3	1	1	19.288	177	18.396	7.3	7.3	49288000	0
I3L2C7	Gem-associated protein 4	GEMIN4	0	3	118.82	1047	18.354	0	3.3	0	55569000
Q9Y2Z0	Suppressor of G2 allele of SKP1 homolog	SUGT1	1	1	41.024	365	18.237	3.3	3.3	30098000	21897000
Q96I24	Far upstream element-binding protein 3	FUBP3	2	1	61.64	572	18.228	5.6	2.4	17246000	15973000
Q9Y490	Talin-1	TLN1	0	1	269.76	2541	18.06	0	0.5	0	0
Q13283	Ras GTPase-activating protein-binding protein 1	G3BP1	3	0	52.164	466	17.992	6.2	0	87552000	0
Q8NC51	Plasminogen activator inhibitor 1 RNA-binding protein	SERBP1	0	2	44.965	408	17.959	0	5.1	0	78267000
P45954	Short/branched chain specific acyl-CoA dehydrogenase, mitochondrial	ACADSB	0	2	47.485	432	17.957	0	7.6	0	79216000
Q5JR07	Transforming protein RhoA	RHOC	2	2	14.384	127	17.954	20.5	20.5	63426000	37538000
Q02952	A-kinase anchor protein 12	AKAP12	0	0	191.48	1782	17.938	0	0	0	0
Q9UN86	Ras GTPase-activating protein-binding protein 2	G3BP2	1	2	54.12	482	17.897	2.5	5.2	21279000	257270000
Q92538	Golgi-specific brefeldin A-resistance guanine nucleotide exchange factor 1	GBF1	0	2	206.44	1859	17.893	0.3	1.5	0	67093000
I3L192	Basigin	BSG	2	2	17.247	160	17.806	14.4	14.4	90007000	104740000
O95782	AP-2 complex subunit alpha-1	AP2A1	0	3	107.54	977	17.697	0	4	0	42558000
O43663	Protein regulator of cytokinesis 1	PRC1	0	3	71.606	620	17.658	0	5.6	0	61803000
A0A2R8Y891	ATP-dependent 6-phosphofructokinase, muscle type	PFKM	0	1	96.907	883	17.597	1	2.5	0	38744000
E9PNR2	Ras and Rab interactor 1	RIN1	0	3	66.545	617	17.567	0	4.4	0	29357000
O94874	E3 UFM1-protein ligase 1	UFL1	0	1	89.594	794	17.561	0	1.6	0	7730600
K7ES69	Calponin	CNN2	1	0	16.498	148	17.525	12.2	0	15016000	0
E7EN77	Condensin complex subunit 1	NCAPD2	0	3	102.65	919	17.506	0	2.9	0	29496000
Q13347	Eukaryotic translation initiation factor 3 subunit I	EIF3I	1	2	36.501	325	17.477	2.8	7.7	7164000	40936000
E9PNW4	CD59 glycoprotein	CD59	2	1	11.985	108	17.454	22.2	11.1	32283000	22498000
P02533	Keratin, type I cytoskeletal 14	KRT14	2	1	51.561	472	17.416	16.5	14.6	42565000	19118000
H7BXI1	Extended synaptotagmin-2	ESYT2	2	3	96.328	866	17.386	3	4	18840000	67503000
Q14807	Kinesin-like protein KIF22	KIF22	0	2	73.261	665	17.352	0	5.6	0	58241000
E9PPY4	G patch domain-containing protein 4	GPATCH4	0	1	13.556	119	17.261	0	14.3	0	26358000
F8VXH9	Poly(rC)-binding protein 2	PCBP2	1	2	16.997	160	17.187	15.6	25.6	90193000	259370000
Q59GN2	Putative 60S ribosomal protein L39-like 5	RPL39P5	1	2	6.3225	51	17.159	19.6	23.5	105410000	1631100000
P41250	Glycine--tRNA ligase	GARS	0	1	83.165	739	17.124	0	1.1	0	17050000
B8ZZL8	10 kDa heat shock protein, mitochondrial	HSPE1	1	1	10.689	101	17.097	13.9	13.9	43146000	25611000
Q8WWC4	Uncharacterized protein C2orf47, mitochondrial	C2orf47	2	2	32.544	291	17.069	8.6	8.6	20012000	76954000
Q8WXX5	DnaJ homolog subfamily C member 9	DNAJC9	0	2	29.909	260	16.923	0	12.3	0	48408000
P50416	Carnitine O-palmitoyltransferase 1, liver isoform	CPT1A	1	2	88.367	773	16.878	1.8	4	7906400	45098000
Q15847	Adipogenesis regulatory factor	ADIRF	2	0	7.8547	76	16.867	30.3	0	55118000	0
O43390	Heterogeneous nuclear ribonucleoprotein R	HNRNPR	0	2	70.942	633	16.751	3.2	8.7	0	63560000
Q9UJZ1	Stomatin-like protein 2, mitochondrial	STOML2	0	1	38.534	356	16.654	0	4.2	0	14781000
C9JJ47	AP-2 complex subunit mu	AP2M1	0	2	28.791	252	16.638	0	9.5	0	65655000
Q96EY1	DnaJ homolog subfamily A member 3, mitochondrial	DNAJA3	0	2	52.488	480	16.625	0	5.4	0	75254000
P46013	Antigen KI-67	MKI67	0	2	358.69	3256	16.62	0	1.2	0	42536000
Q96J85	La-related protein 4	LARP4	0	2	42.504	375	16.555	0	7.7	0	34418000
M0R0G9	U1 small nuclear ribonucleoprotein A	SNRPA	0	1	10.083	87	16.531	0	21.8	0	77820000
Q53GQ0	Very-long-chain 3-oxoacyl-CoA reductase	HSD17B12	0	2	34.324	312	16.403	0	9.9	0	79766000
Q9UL25	Ras-related protein Rab-21	RAB21	1	0	24.347	225	16.336	7.6	0	18665000	0
Q07666	KH domain-containing, RNA-binding, signal transduction-associated protein 1	KHDRBS1	1	1	48.227	443	16.295	2.5	2.5	9899000	18768000
Q9BVJ7	Dual specificity protein phosphatase 23	DUSP23	2	0	16.588	150	16.192	12.7	0	9056900	0
Q8WUM4	Programmed cell death 6-interacting protein	PDCD6IP	0	0	96.022	868	16.183	0	0	0	0
Q06210	Glutamine--fructose-6-phosphate aminotransferase [isomerizing] 1	GFPT1	0	0	78.806	699	16.043	0	0	0	0
P20340	Ras-related protein Rab-6A	RAB6A	1	1	23.593	208	15.919	5.3	5.3	54724000	96479000
A0A087WSW7	Lymphoid-specific helicase	HELLS	0	2	81.035	700	15.895	0	3.3	0	59334000
A0A0C4DGS0	NADH dehydrogenase [ubiquinone] 1 alpha subcomplex subunit 6	NDUFA6	2	2	15.136	128	15.799	21.1	21.1	31934000	126410000
A0A087X2I1	26S protease regulatory subunit 10B	PSMC6	2	0	45.796	403	15.755	6.7	0	31644000	0
C9JIS1	Guanine nucleotide-binding protein G(I)/G(S)/G(T) subunit beta-2	GNB2	1	2	25.538	232	15.682	5.2	10.8	25209000	68372000
K7EM91	Kunitz-type protease inhibitor 2	SPINT2	1	0	22.828	202	15.621	5.9	0	7160200	0
Q99460	26S proteasome non-ATPase regulatory subunit 1	PSMD1	2	0	105.84	953	15.601	2.4	0	46134000	0
F5H459	AP-3 complex subunit sigma-1	AP3S1	1	0	18.771	162	15.537	9.3	0	11796000	0
Q9BRX2	Protein pelota homolog	PELO	1	2	43.359	385	15.535	3.4	6.2	7920500	108680000
Q9UI12	V-type proton ATPase subunit H	ATP6V1H	2	1	55.882	483	15.525	5.8	3.1	16971000	20233000
O94919	Endonuclease domain-containing 1 protein	ENDOD1	1	0	55.016	500	15.525	2.8	0	9106300	0
E9PLD3	Uncharacterized protein C11orf98	C11orf98	0	2	11.6	99	15.467	0	15.2	0	163650000
A0A3B3ITZ9	Thyroid hormone receptor-associated protein 3	THRAP3	2	1	103.52	910	15.459	2.4	1.4	23274000	66319000
Q9NR30	Nucleolar RNA helicase 2	DDX21	0	2	87.343	783	15.391	0	4	0	39451000
Q9Y266	Nuclear migration protein nudC	NUDC	2	0	38.242	331	15.216	7.9	0	27914000	0
C9K0U8	Single-stranded DNA-binding protein, mitochondrial	SSBP1	0	2	14.131	121	15.095	0	19.8	0	19774000
Q9Y4R8	Telomere length regulation protein TEL2 homolog	TELO2	0	2	91.746	837	15.046	0	2.7	0	42895000
H3BSW6	Cytoplasmic tRNA 2-thiolation protein 2	CTU2	1	1	63.681	586	15.043	2.4	2.4	8290400	22075000
Q14669	E3 ubiquitin-protein ligase TRIP12	TRIP12	0	2	220.43	1992	14.881	0	1.2	0	21851000
A0A0B4J269	Tubulin beta-3 chain	TUBB3	1	1	88.381	797	14.792	11	11	22330000	112630000
R4GMY8	Transcription elongation factor B polypeptide 1	TCEB1	2	0	6.968	65	14.783	20	0	22452000	0
P62805	Histone H4	HIST1H4A	2	2	11.367	103	14.726	21.4	21.4	58167000	298520000
P60953	Cell division control protein 42 homolog	CDC42	2	1	21.258	191	14.673	14.1	5.2	51699000	35094000
F8W930	Insulin-like growth factor 2 mRNA-binding protein 2	IGF2BP2	0	2	66.785	605	14.632	0	4.1	0	61004000
Q5W0J0	Ras-related protein Rab-18	RAB18	1	2	18.023	161	14.624	9.3	16.1	9428700	27993000
E7EUL7	Sperm-specific antigen 2	SSFA2	0	2	84.592	768	14.615	0	3.3	0	0
E5RH50	La-related protein 1	LARP1	0	2	69.746	610	14.366	0	3.9	0	48010000
Q15293	Reticulocalbin-1	RCN1	1	0	38.89	331	14.327	3.9	0	6702100	0
Q96TA1	Niban-like protein 1	FAM129B	0	2	84.137	746	14.266	0	4.3	0	43397000
H3BNC1	RNA-binding motif protein, X chromosome	RBMX	0	2	4.0105	37	14.2	0	56.8	0	101200000
M0R3H5	Rho guanine nucleotide exchange factor 1	ARHGEF1	0	1	10.18	88	14.162	0	17	0	12784000
A0A087WWI6	DDB1- and CUL4-associated factor 7	DCAF7	0	2	23.431	206	14.092	0	12.6	0	48043000
Q9H0D6	5-3 exoribonuclease 2	XRN2	0	2	108.58	950	14.062	0	2.8	0	63380000
Q6PJG6	BRCA1-associated ATM activator 1	BRAT1	1	1	88.118	821	14.055	1.5	3	7740400	11668000
Q969Z0	Protein TBRG4	TBRG4	1	2	70.737	631	14.046	1.7	4.6	5925400	21818000
G3XAG1	Zinc finger protein 512	ZNF512	0	2	64.594	566	14.031	0	5.8	0	17480000
A0A087X1A9	Vesicle-trafficking protein SEC22b	SEC22B	1	1	8.7819	79	14.027	17.7	19	13929000	0
P61224	Ras-related protein Rap-1b	RAP1B	1	2	20.825	184	14.009	6.5	12.5	12731000	38292000
O14579	Coatomer subunit epsilon	COPE	0	2	34.482	308	13.949	0	8.1	0	66018000
E9PJT3	Splicing factor 3B subunit 2	SF3B2	1	2	29.134	273	13.934	6.6	11	10530000	39869000
Q8TAF3	WD repeat-containing protein 48	WDR48	0	2	76.21	677	13.872	0	3.7	0	36029000
P69905	Hemoglobin subunit alpha	HBA1	1	2	15.257	142	13.828	10.6	21.8	34857000	64056000
B0QY90	Eukaryotic translation initiation factor 3 subunit L	EIF3L	0	0	55.161	466	13.808	0	0	0	0
P52907	F-actin-capping protein subunit alpha-1	CAPZA1	1	0	32.922	286	13.786	3.5	0	39636000	0
Q96BW9	Phosphatidate cytidylyltransferase, mitochondrial	TAMM41	0	1	51.066	452	13.779	0	2.9	0	8946100
Q9Y3B4	Splicing factor 3B subunit 6	SF3B6	0	1	14.585	125	13.777	0	11.2	0	8313700
F5H3C1	Centromere/kinetochore protein zw10 homolog	ZW10	1	1	15.676	135	13.761	9.6	9.6	14262000	18307000
Q13045	Protein flightless-1 homolog	FLII	0	1	144.75	1269	13.758	0	1.1	0	12732000
D6R9P3	Heterogeneous nuclear ribonucleoprotein A/B	HNRNPAB	1	1	30.302	280	13.738	4.6	4.6	7463000	23028000
B1AK87	F-actin-capping protein subunit beta	CAPZB	1	0	29.295	260	13.732	3.8	0	26665000	0
Q9Y224	UPF0568 protein C14orf166	C14orf166	0	1	28.068	244	13.707	0	8.2	0	13237000
P46977	Dolichyl-diphosphooligosaccharide--protein glycosyltransferase subunit STT3A	STT3A	1	2	80.529	705	13.699	1.3	5	14632000	57935000
Q5QPK2	Dolichol-phosphate mannosyltransferase subunit 1	DPM1	0	1	32.426	287	13.68	0	2.8	0	0
O96008	Mitochondrial import receptor subunit TOM40 homolog	TOMM40	1	2	37.893	361	13.662	3	8	10242000	39030000
J3KSI8	28S ribosomal protein S7, mitochondrial	MRPS7	0	2	18.274	156	13.633	0	15.4	0	41687000
G8JLH9	Signal transducer and activator of transcription	STAT3	0	1	76.138	672	13.545	0	3.9	0	24159000
P53396	ATP-citrate synthase	ACLY	1	1	120.84	1101	13.429	1	1	9094500	7852400
F8VVM2		SLC25A3	0	1	36.161	324	13.393	5.6	23.8	0	425600000
A0A3B3IS09	Acylglycerol kinase, mitochondrial	AGK	1	2	16.166	146	13.338	7.5	19.9	10884000	51553000
A6NNI4	Tetraspanin	CD9	2	1	17.764	159	13.333	22	6.3	38458000	70172000
H0YMV8	40S ribosomal protein S27	RPS27L	1	1	11.345	100	13.265	21	32	20011000	12150000
A0A2R8Y6G6	Alpha-enolase	ENO1	2	0	47.327	434	13.24	5.3	0	32286000	0
E9PKY0	Catenin delta-1	CTNND1	0	1	13.995	126	13.236	0	10.3	0	44940000
P00966	Argininosuccinate synthase	ASS1	2	2	46.53	412	13.233	5.3	5.3	19634000	65868000
Q5T8U5	Surfeit locus protein 4	SURF4	1	2	21.127	186	13.218	4.3	11.3	8335900	53805000
E3W990	Sequestosome-1	SQSTM1	0	0	20.938	190	13.169	0	0	0	0
B1AH77	Ras-related C3 botulinum toxin substrate 2	RAC2	1	0	16.775	148	13.165	6.8	0	24015000	0
O00411	DNA-directed RNA polymerase, mitochondrial	POLRMT	0	2	138.62	1230	13.135	0	2.4	0	32495000
A0A0C4DGA6	Helicase-like transcription factor	HLTF	0	1	113.86	1008	13.13	0	2.2	0	19670000
Q15058	Kinesin-like protein KIF14	KIF14	0	2	186.49	1648	13.051	0	1.3	0	11485000
H7C1W2	Isocitrate dehydrogenase [NAD] subunit, mitochondrial	IDH3G	0	2	22.384	199	12.963	0	12.1	0	29791000
F6VRR5	Polymerase delta-interacting protein 3	POLDIP3	0	1	48.103	438	12.961	0	3.9	0	9988400
F8WD09	GPN-loop GTPase 1	GPN1	1	0	7.5335	73	12.91	21.9	0	9008500	0
Q53FA3	Heat shock 70 kDa protein 1-like	HSPA1L	0	1	70.403	641	12.906	11.4	9.4	0	0
Q8TCJ2	Dolichyl-diphosphooligosaccharide--protein glycosyltransferase subunit STT3B	STT3B	0	2	93.673	826	12.889	0	3.4	0	39251000
Q99459	Cell division cycle 5-like protein	CDC5L	0	2	92.25	802	12.885	0	3.2	0	23167000
Q9BSF4	Uncharacterized protein C19orf52	C19orf52	0	1	29.233	260	12.816	0	6.2	0	10575000
A0A075B6R9		IGKV2D-24	1	0	13.079	120	12.808	9.2	5.8	155380000	0
A0A494C1K3	General transcription factor II-I	GTF2I	0	2	131.05	1159	12.782	0	2.2	0	16623000
O95168	NADH dehydrogenase [ubiquinone] 1 beta subcomplex subunit 4	NDUFB4	1	1	15.208	129	12.774	7	9.3	17610000	21958000
Q9UPN7	Serine/threonine-protein phosphatase 6 regulatory subunit 1	PPP6R1	0	1	96.723	881	12.77	0	2.2	0	14590000
P51665	26S proteasome non-ATPase regulatory subunit 7	PSMD7	1	1	37.025	324	12.737	4	3.7	9539000	4708200
H7BZD1	Glutaminase kidney isoform, mitochondrial	GLS	1	0	12.622	114	12.734	13.2	0	11741000	0
P62937	Peptidyl-prolyl cis-trans isomerase A	PPIA	0	0	18.012	165	12.729	0	0	0	0
E5RFZ8	Zinc transporter ZIP14	SLC39A14	1	1	9.632	89	12.724	13.5	14.6	3780500	12796000
Q6NUK1	Calcium-binding mitochondrial carrier protein SCaMC-1	SLC25A24	1	1	53.354	477	12.719	2.7	2.7	12521000	41582000
E9PR30	40S ribosomal protein S30	FAU	1	2	10.905	98	12.715	10.2	11.2	33138000	591770000
H0YKU1	Tropomodulin-3	TMOD3	2	0	20.79	187	12.713	10.2	0	36509000	0
P49790	Nuclear pore complex protein Nup153	NUP153	1	1	153.94	1475	12.695	1	0.7	8067300	6137100
D6RDJ1	Cell growth-regulating nucleolar protein	LYAR	0	1	8.9972	79	12.672	0	17.7	0	93028000
Q5JVZ5	Engulfment and cell motility protein 2	ELMO2	0	0	82.364	718	12.662	0	0	0	0
Q9H5V8	CUB domain-containing protein 1	CDCP1	0	1	92.931	836	12.641	0	1.4	0	13759000
Q03135	Caveolin-1	CAV1	1	0	20.471	178	12.624	7.9	0	13842000	0
E9PL01	Signal peptidase complex subunit 2	SPCS2	2	1	17.027	157	12.617	11.5	5.7	3041200	18867000
O43324	Eukaryotic translation elongation factor 1 epsilon-1	EEF1E1	0	1	19.81	174	12.613	0	14.4	0	37051000
P40616	ADP-ribosylation factor-like protein 1	ARL1	0	2	20.417	181	12.571	0	17.7	0	40457000
P61106	Ras-related protein Rab-14	RAB14	1	0	23.897	215	12.565	14	0	10118000	0
A0A1B0GV49	Alpha-aminoadipic semialdehyde dehydrogenase	ALDH7A1	2	1	50.971	472	12.563	5.1	2.1	22665000	7889600
Q14008	Cytoskeleton-associated protein 5	CKAP5	1	1	225.49	2032	12.524	0.6	0.5	8875600	10325000
Q5T4U8	Geranylgeranyl transferase type-2 subunit beta	RABGGTB	2	1	17.318	152	12.497	13.8	7.2	38155000	11658000
M0R3H8	DNA polymerase	POLD1	0	1	44.095	397	12.489	0	4	0	6946900
F8W1N5	Nascent polypeptide-associated complex subunit alpha	NACA	1	0	7.813	71	12.487	21.1	0	9015100	0
O14763	Tumor necrosis factor receptor superfamily member 10B	TNFRSF10B	0	0	47.878	440	12.483	0	0	0	0
Q13243	Serine/arginine-rich splicing factor 5	SRSF5	0	2	31.263	272	12.476	3.3	7.7	0	55976000
A0A075B736	Tubulin beta-8 chain	TUBB8	0	1	45.696	407	12.47	9.3	20.6	0	97649000
P08621	U1 small nuclear ribonucleoprotein 70 kDa	SNRNP70	0	2	51.556	437	12.457	0	5.7	0	26671000
Q9BT22	Chitobiosyldiphosphodolichol beta-mannosyltransferase	ALG1	0	2	52.518	464	12.427	0	5.4	0	42787000
P61221	ATP-binding cassette sub-family E member 1	ABCE1	0	2	67.314	599	12.419	0	4.2	0	24980000
Q93008	Probable ubiquitin carboxyl-terminal hydrolase FAF-X	USP9X	0	2	292.28	2570	12.417	0	0.8	0	32018000
P48444	Coatomer subunit delta	ARCN1	1	1	57.21	511	12.415	1.8	2.2	6357300	2400800
P10606	Cytochrome c oxidase subunit 5B, mitochondrial	COX5B	0	2	13.696	129	12.381	0	15.5	0	17634000
Q3MHD2	Protein LSM12 homolog	LSM12	2	1	21.701	195	12.348	13.8	6.7	16476000	9178400
Q15029	116 kDa U5 small nuclear ribonucleoprotein component	EFTUD2	0	2	109.43	972	12.34	0	2.2	0	35916000
P26196	Probable ATP-dependent RNA helicase DDX6	DDX6	0	1	54.416	483	12.327	0	2.1	0	19187000
Q7L014	Probable ATP-dependent RNA helicase DDX46	DDX46	1	0	117.36	1031	12.316	1	0	5631900	0
Q9BXS6	Nucleolar and spindle-associated protein 1	NUSAP1	0	2	49.451	441	12.296	0	5.7	0	53326000
Q03252	Lamin-B2	LMNB2	0	2	69.948	620	12.284	0	4	0	33978000
Q99959	Plakophilin-2	PKP2	1	1	97.414	881	12.262	1.2	1.7	7764800	10137000
A0A384DVU0	Neuropathy target esterase	PNPLA6	0	1	149.92	1365	12.2	0	1.2	0	72142000
A0A1W2PRV5	Survival motor neuron protein	SMN1	1	1	30.415	282	12.174	3.5	3.5	0	59835000
P11216	Glycogen phosphorylase, brain form	PYGB	1	0	96.695	843	12.131	0.9	0	6061500	0
P60468	Protein transport protein Sec61 subunit beta	SEC61B	1	1	9.9743	96	12.129	15.6	15.6	13355000	35005000
Q5T1S7	Serine/threonine-protein phosphatase	PPP6C	1	1	14.467	125	12.101	12	12	4811300	14322000
C9J9W2	LIM and SH3 domain protein 1	LASP1	1	0	18.98	166	12.101	7.2	0	0	0
Q5SZE2	Ceramide synthase 2	CERS2	2	0	15.32	128	12.08	19.5	0	13870000	0
Q15758	Neutral amino acid transporter B(0)	SLC1A5	2	0	56.598	541	12.076	3.5	0	32199000	0
Q8N163	Cell cycle and apoptosis regulator protein 2	CCAR2	1	1	102.9	923	12.069	1.1	1.1	9656700	22810000
P00403	Cytochrome c oxidase subunit 2	MT-CO2	1	1	25.565	227	12.065	4.4	4.4	86090000	185570000
A0A3B3ISH6	Nucleolar protein 9	NOP9	0	1	49.714	456	12.024	0	3.3	0	23011000
J3QL05	Serine/arginine-rich splicing factor 2	SRSF2	1	2	15.156	130	12.016	6.2	10.8	0	32996000
O15269	Serine palmitoyltransferase 1	SPTLC1	0	1	52.743	473	12.016	0	3	0	10563000
Q5QNW6	Histone H2B type 2-F	HIST2H2BF	1	2	13.92	126	12.004	7.1	15.9	20797000	127470000
H7C3I1	Putative protein FAM10A4	ST13	1	0	16.219	146	11.995	8.9	0	7252500	0
B7Z7P0	Ubiquitin conjugation factor E4 A	UBE4A	0	2	62.002	538	11.987	0	4.5	0	29133000
P26447	Protein S100-A4	S100A4	1	0	11.728	101	11.981	8.9	0	35914000	0
H0YMZ1	Proteasome subunit alpha type	PSMA4	1	1	24.526	220	11.978	5.9	3.6	13222000	0
P49755	Transmembrane emp24 domain-containing protein 10	TMED10	1	1	24.976	219	11.971	4.1	4.1	9039800	39275000
A0A087WYR3	Tumor protein D54	TPD52L2	1	1	23.764	222	11.92	6.3	6.3	24291000	51297000
O96000	NADH dehydrogenase [ubiquinone] 1 beta subcomplex subunit 10	NDUFB10	0	2	20.776	172	11.876	0	12.2	0	19206000
P20337	Ras-related protein Rab-3B	RAB3B	0	1	24.758	219	11.874	3.7	8.2	0	38426000
Q5TH61	DnaJ homolog subfamily C member 11	DNAJC11	0	1	37.188	332	11.861	0	4.2	0	23424000
E9PI14	39S ribosomal protein L16, mitochondrial	MRPL16	0	2	9.5822	86	11.85	0	24.4	0	24433000
Q96A33	Coiled-coil domain-containing protein 47	CCDC47	2	0	55.873	483	11.849	3.9	0	30462000	0
P26006	Integrin alpha-3	ITGA3	1	0	116.61	1051	11.842	1	0	10121000	0
Q5VY93	Rho guanine nucleotide exchange factor 2	ARHGEF2	0	2	29.048	264	11.84	0	7.6	0	20637000
P54709	Sodium/potassium-transporting ATPase subunit beta-3	ATP1B3	2	1	31.512	279	11.839	7.9	3.9	20692000	15215000
A0A1W2PPT5	DNA-directed RNA polymerase	POLR2B	0	2	125.19	1099	11.74	0	2.2	0	27103000
P55209	Nucleosome assembly protein 1-like 1	NAP1L1	1	0	45.374	391	11.727	3.3	0	4518800	0
Q9NZN4	EH domain-containing protein 2	EHD2	0	1	61.161	543	11.726	1.7	2.9	0	23955000
Q15084	Protein disulfide-isomerase A6	PDIA6	0	0	48.121	440	11.681	0	0	0	0
Q96ED9	Protein Hook homolog 2	HOOK2	0	2	83.206	719	11.679	0	3.1	0	19729000
Q9NVU7	Protein SDA1 homolog	SDAD1	0	2	79.87	687	11.671	0	3.3	0	27222000
P20618	Proteasome subunit beta type-1	PSMB1	2	1	26.489	241	11.668	11.2	4.1	19218000	0
D6RFH4	Cytochrome b5 type B	CYB5B	2	1	14.846	131	11.664	16	6.9	25752000	62470000
K7ERG4	Small nuclear ribonucleoprotein Sm D2	SNRPD2	1	1	8.7769	78	11.647	12.8	12.8	10546000	41576000
A6ND22	28S ribosomal protein S16, mitochondrial	MRPS16	0	2	11.15	99	11.647	0	21.2	0	32161000
H3BLV9	SRSF protein kinase 1	SRPK1	0	1	76.039	671	11.646	0	3.3	0	37605000
Q9NRX1	RNA-binding protein PNO1	PNO1	0	1	27.924	252	11.625	0	5.6	0	35567000
Q6P1L8	39S ribosomal protein L14, mitochondrial	MRPL14	1	1	15.947	145	11.623	9.7	13.1	8488000	10938000
V9GYN7	DnaJ homolog subfamily B member 12	DNAJB12	0	1	31.12	276	11.609	0	5.1	0	16275000
K7EM20	14-3-3 protein epsilon	YWHAE	1	0	12.869	115	11.605	9.6	0	7305900	0
P23526	Adenosylhomocysteinase	AHCY	1	0	47.716	432	11.588	3.5	0	3382000	0
E9PG15	14-3-3 protein theta	YWHAQ	0	0	17.048	149	11.585	0	0	0	0
Q8WUK0	Phosphatidylglycerophosphatase and protein-tyrosine phosphatase 1	PTPMT1	0	1	22.843	201	11.561	0	6.5	0	6283700
C9J7L8	Acyl-coenzyme A thioesterase 9, mitochondrial	ACOT9	0	1	15.463	136	11.549	0	6.6	0	55021000
Q96N66	Lysophospholipid acyltransferase 7	MBOAT7	0	1	52.764	472	11.545	0	3.6	0	9505800
Q9NSE4	Isoleucine--tRNA ligase, mitochondrial	IARS2	0	1	113.79	1012	11.537	0	1.2	0	8278900
K7EKE5	Tubulin gamma chain	TUBG1	0	1	15.173	135	11.536	0	8.9	0	10489000
Q9UHB9	Signal recognition particle subunit SRP68	SRP68	1	0	70.729	627	11.519	3.2	0	21482000	0
P43304	Glycerol-3-phosphate dehydrogenase, mitochondrial	GPD2	2	0	80.852	727	11.511	2.6	0	16668000	0
K7ENG2	Splicing factor U2AF 65 kDa subunit	U2AF2	1	1	33.901	307	11.503	5.9	5.9	11044000	67720000
P51571	Translocon-associated protein subunit delta	SSR4	0	1	18.998	173	11.493	0	5.8	0	24611000
Q9BW19	Kinesin-like protein KIFC1	KIFC1	0	1	73.747	673	11.467	0	2.7	0	14176000
H0Y6E1	Annexin A11	ANXA11	0	0	16.646	148	11.461	0	0	0	0
Q96EY7	Pentatricopeptide repeat domain-containing protein 3, mitochondrial	PTCD3	0	2	78.549	689	11.432	0	2.3	0	33140000
P04259	Keratin, type II cytoskeletal 6B	KRT6B	0	1	60.066	564	11.428	23	24.5	0	31388000
K7ER52	Septin-9	SEPT9	0	0	17.272	151	11.422	0	0	0	0
A0A087WVC4	cAMP-dependent protein kinase catalytic subunit beta	PRKACB	1	1	39.236	338	11.372	2.7	3	6189300	40379000
A0A3B3IUB1	Translation initiation factor eIF-2B subunit epsilon	EIF2B5	0	2	81.222	729	11.37	0	3.3	0	23552000
Q9UIA9	Exportin-7	XPO7	0	2	123.91	1087	11.349	0	1.9	0	28035000
C9JSP1	B-cell receptor-associated protein 31	BCAP31	1	1	20.712	182	11.331	8.2	8.2	23849000	16224000
P00533	Epidermal growth factor receptor	EGFR	1	0	134.28	1210	11.328	0.9	0	7673700	0
P46940	Ras GTPase-activating-like protein IQGAP1	IQGAP1	0	1	189.25	1657	11.312	0	1.1	0	19516000
H7BY36	RNA-binding protein EWS	EWSR1	1	0	32.071	308	11.241	4.9	0	7894400	0
K7ELW0	Protein deglycase DJ-1	PARK7	1	0	17.91	169	11.228	9.5	0	19849000	0
O96005	Cleft lip and palate transmembrane protein 1	CLPTM1	1	1	76.096	669	11.222	1	1	2667300	4414500
F8WEW2	Actin-related protein 3	ACTR3	0	0	3.5941	34	11.217	0	0	0	0
E9PR16	Nuclear pore complex protein Nup160	NUP160	0	2	127.33	1123	11.195	0	2.8	0	12557000
Q9Y4W6	AFG3-like protein 2	AFG3L2	0	2	88.583	797	11.165	0	2.5	0	26105000
J3QRU1	Non-specific protein-tyrosine kinase	YES1	0	0	61.386	548	11.158	0	0	0	0
A0A087WTJ9	E3 ubiquitin-protein ligase UBR1	UBR1	1	0	124.07	1070	11.102	1.2	0	5587000	0
P83111	Serine beta-lactamase-like protein LACTB, mitochondrial	LACTB	0	2	60.693	547	11.083	0	4.6	0	47376000
Q9UBU9	Nuclear RNA export factor 1	NXF1	0	2	70.182	619	10.994	0	3.6	0	30278000
Q9UHV9	Prefoldin subunit 2	PFDN2	1	0	16.648	154	10.976	7.8	0	5935400	0
Q9UJV9	Probable ATP-dependent RNA helicase DDX41	DDX41	0	2	69.837	622	10.842	0	3.9	0	48270000
B0QYA5	Eukaryotic translation initiation factor 3 subunit D	EIF3D	1	0	31.729	269	10.819	5.2	0	6366200	0
O00391	Sulfhydryl oxidase 1	QSOX1	0	2	82.577	747	10.811	0	2.8	0	13860000
F5H3Y4	Probable ATP-dependent RNA helicase DHX37	DHX37	0	2	110.69	999	10.796	0	2.3	0	22985000
Q9NPQ8	Synembryn-A	RIC8A	1	1	59.709	531	10.793	2.6	1.7	3542900	2799800
A0A2R8Y653	Uridine-cytidine kinase 2	UCK2	0	1	27.408	240	10.777	0	5.4	0	36562000
Q68D10	Protein SPT2 homolog	SPTY2D1	1	1	75.598	685	10.773	1.3	1.5	0	0
Q9BU76	Multiple myeloma tumor-associated protein 2	MMTAG2	0	2	29.411	263	10.76	0	8.7	0	43729000
Q9BRK5	45 kDa calcium-binding protein	SDF4	0	1	41.806	362	10.746	0	3.3	0	6742300
J3QQY2	Transmembrane and coiled-coil domain-containing protein 1	TMCO1	2	1	11.372	104	10.735	21.2	7.7	10255000	16295000
Q09666	Neuroblast differentiation-associated protein AHNAK	AHNAK	0	0	629.09	5890	10.711	0	0	0	0
O60783	28S ribosomal protein S14, mitochondrial	MRPS14	0	1	15.139	128	10.024	0	10.2	0	10952000
O00767	Acyl-CoA desaturase	SCD	1	0	41.522	359	9.9963	7	0	18349000	0
A0A087WYT3	Prostaglandin E synthase 3	PTGES3	0	0	19.155	164	9.8691	0	0	0	0
H0Y5H6	Ubiquitin-associated protein 2-like	UBAP2L	1	0	40.109	383	9.7737	3.9	0	9093900	0
Q86XZ4	Spermatogenesis-associated serine-rich protein 2	SPATS2	0	1	59.544	545	9.7737	0	2.8	0	14492000
O95235	Kinesin-like protein KIF20A	KIF20A	0	1	100.28	890	9.7	0	1.6	0	12578000
H3BTB3	ATP-dependent RNA helicase DDX19A	DDX19A	0	1	14.479	129	9.6858	0	11.6	0	16407000
D6RBW1	Eukaryotic translation initiation factor 4E	EIF4E	0	0	28.512	245	9.4502	0	0	0	0
P35568	Insulin receptor substrate 1	IRS1	0	1	131.59	1242	9.3935	0	1.1	0	4956600
D6RBT3	NADH dehydrogenase [ubiquinone] iron-sulfur protein 6, mitochondrial	NDUFS6	1	1	18.751	172	9.3642	8.7	8.7	11757000	17505000
M0QZM1		HNRNPM	1	1	39.933	383	9.2948	3.7	3.7	14232000	46369000
K7EMK2	NACHT, LRR and PYD domains-containing protein 2	NLRP2	0	1	22.133	197	9.2725	0	7.6	0	28089000
A0A087WU14	Secretory carrier-associated membrane protein 1	SCAMP1	1	0	22.911	206	9.2109	11.2	0	29713000	0
Q6RW13	Type-1 angiotensin II receptor-associated protein	AGTRAP	1	0	17.419	159	9.132	10.7	0	0	0
A0A3B3IUA2	NHP2-like protein 1	NHP2L1	0	1	30.162	272	9.0914	0	4.4	0	18334000
O76070	Gamma-synuclein	SNCG	1	0	13.331	127	9.031	11.8	0	4005900	0
Q9Y2X3	Nucleolar protein 58	NOP58	0	1	59.578	529	9.0207	0	2.5	0	29128000
Q04695	Keratin, type I cytoskeletal 17	KRT17	0	1	48.105	432	8.965	9.3	13.7	0	54029000
H0Y3X5	5-nucleotidase	NT5E	0	0	20.164	179	8.908	0	0	0	0
Q86WX3	Active regulator of SIRT1	RPS19BP1	0	1	15.434	136	8.8516	0	9.6	0	42551000
H7BZE0	RNA-binding protein 45	RBM45	0	1	8.0811	73	8.8151	0	17.8	0	66886000
Q6UXN9	WD repeat-containing protein 82	WDR82	0	1	35.079	313	8.7867	0	4.2	0	30009000
Q9Y5J1	U3 small nucleolar RNA-associated protein 18 homolog	UTP18	0	1	62.003	556	8.6783	0	2.3	0	43515000
F6RU00	Golgi SNAP receptor complex member 1	GOSR1	1	0	9.4134	81	8.6402	16	0	6607900	0
F6RFD5	Destrin	DSTN	1	0	15.397	135	8.6357	8.9	0	10323000	0
Q9Y5Y6	Suppressor of tumorigenicity 14 protein	ST14	1	0	94.769	855	8.6239	1.5	0	4274600	0
H3BQZ7	Heterogeneous nuclear ribonucleoprotein U-like protein 2	HNRNPUL2-BSCL2	0	1	84.69	746	8.5834	0	1.7	0	9852500
Q6DD87	Zinc finger protein 787	ZNF787	0	1	40.428	382	8.5703	0	3.1	0	17004000
P19387	DNA-directed RNA polymerase II subunit RPB3	POLR2C	0	1	31.441	275	8.5584	0	6.9	0	19342000
E9PK85	Ras-related protein R-Ras2	RRAS2	1	0	19.569	166	8.5041	7.2	0	6117300	0
Q92947	Glutaryl-CoA dehydrogenase, mitochondrial	GCDH	0	1	48.127	438	8.4655	0	2.7	0	7789100
Q9UBD5	Origin recognition complex subunit 3	ORC3	0	1	82.253	711	8.4297	0	1.8	0	14259000
E9PFD4	Basic leucine zipper and W2 domain-containing protein 2	BZW2	0	0	21.511	189	8.395	0	0	0	0
Q9UKU7	Isobutyryl-CoA dehydrogenase, mitochondrial	ACAD8	1	0	45.069	415	8.3929	3.4	0	12813000	0
Q9Y3I0	tRNA-splicing ligase RtcB homolog	RTCB	0	1	55.21	505	8.3913	0	2.8	0	18183000
P62633	Cellular nucleic acid-binding protein	CNBP	1	0	19.463	177	8.3583	6.8	0	8111700	0
Q5D862	Filaggrin-2	FLG2	1	0	248.07	2391	8.3539	0.5	0	11839000	0
E5RK39	Ribonucleases P/MRP protein subunit POP1	POP1	0	1	20.7	183	8.3492	0	8.7	0	18616000
H0Y9Y1	Transcription factor BTF3	BTF3	1	1	9.3894	86	8.3234	22.1	22.1	10039000	12440000
O14964	Hepatocyte growth factor-regulated tyrosine kinase substrate	HGS	1	0	86.191	777	8.2303	1.5	0	9300800	0
Q9UNY4	Transcription termination factor 2	TTF2	0	1	129.59	1162	8.1796	0	1.3	0	7112500
A0A087WX48	DNA dC->dU-editing enzyme APOBEC-3C	APOBEC3D	0	1	22.598	190	8.1459	0	6.3	0	23248000
E3W994	CLIP-associating protein 2	CLASP2	0	1	138.86	1273	8.1349	0	1.3	0	8597500
A0A087WUD3	Oligosaccharyltransferase complex subunit OSTC	OSTC	0	1	9.369	83	8.1348	0	14.5	0	20136000
O00232	26S proteasome non-ATPase regulatory subunit 12	PSMD12	1	1	52.904	456	8.1252	2.9	2.9	29363000	27342000
O43752	Syntaxin-6	STX6	0	0	29.176	255	8.1011	0	0	0	0
K7EM56	40S ribosomal protein S15	RPS15	0	1	12.99	112	8.1009	0	24.1	0	43953000
Q15633	RISC-loading complex subunit TARBP2	TARBP2	0	1	39.039	366	8.0625	0	4.4	0	9493200
Q969M3	Protein YIPF5	YIPF5	1	0	27.989	257	8.044	4.7	0	10072000	0
C9JAW5	HIG1 domain family member 1A, mitochondrial	HIGD1A	0	1	8.8131	83	8.0367	0	21.7	0	6804700
P19525	Interferon-induced, double-stranded RNA-activated protein kinase	EIF2AK2	0	1	62.094	551	8.0262	0	2.2	0	29396000
A0A3B3IRR6	UPF0488 protein C8orf33	C8orf33	0	1	24.465	226	8.0255	0	10.2	0	95367000
P05198	Eukaryotic translation initiation factor 2 subunit 1	EIF2S1	0	0	36.112	315	8.0223	0	0	0	0
F6SA91	TNF receptor-associated factor 4	TRAF4	0	1	49.462	437	7.9416	0	3.7	0	10862000
P63096	Guanine nucleotide-binding protein G(i) subunit alpha-1	GNAI1	1	1	40.361	354	7.9213	14.4	14.4	20620000	21730000
B3KXD6	Pescadillo homolog	PES1	0	1	51.464	449	7.9213	0	2.2	0	0
O00622	Protein CYR61	CYR61	0	1	42.026	381	7.8979	0	3.7	0	26215000
A0A3B3ISG8	NADH dehydrogenase [ubiquinone] 1 alpha subcomplex subunit 9, mitochondrial	NDUFA9	0	1	64.217	567	7.8668	0	2.1	0	0
H0Y3V8	Sphingosine-1-phosphate lyase 1	SGPL1	1	1	14.864	135	7.7733	11.1	11.1	7378200	15453000
Q16658	Fascin	FSCN1	0	0	54.529	493	7.7571	0	0	0	0
Q15393	Splicing factor 3B subunit 3	SF3B3	0	1	135.58	1217	7.7549	0	1.2	0	22020000
O43913	Origin recognition complex subunit 5	ORC5	0	1	50.282	435	7.7425	0	2.8	0	0
Q14315	Filamin-C	FLNC	0	0	291.02	2725	7.7396	0.4	0.4	0	0
E5RGK5	Mitochondrial folate transporter/carrier	SLC25A32	0	1	13.667	123	7.6832	0	9.8	0	27379000
Q13885	Tubulin beta-2A chain	TUBB2A	1	1	49.906	445	7.6579	36	43.1	29486000	39940000
A0A0A0MRR7	U1 small nuclear ribonucleoprotein C	SNRPC	0	1	19.687	180	7.6515	0	10	0	16254000
H3BNP9	Sulfide:quinone oxidoreductase, mitochondrial	SQRDL	0	0	13.968	124	7.5753	0	0	0	0
Q9BXK1	Krueppel-like factor 16	KLF16	0	1	25.43	252	7.5538	0	10.3	0	11343000
Q9NQT5	Exosome complex component RRP40	EXOSC3	0	1	29.572	275	7.5338	0	5.5	0	11390000
P05091	Aldehyde dehydrogenase, mitochondrial	ALDH2	1	0	56.381	517	7.5273	2.5	0	13440000	0
Q9P035	Very-long-chain (3R)-3-hydroxyacyl-CoA dehydratase 3	HACD3	0	1	43.159	362	7.4947	0	5.8	0	32802000
Q92759	General transcription factor IIH subunit 4	GTF2H4	0	1	52.186	462	7.4939	0	4.5	0	28835000
A6PVX3	26S proteasome non-ATPase regulatory subunit 4	PSMD4	0	0	21.783	203	7.4829	0	0	0	0
Q5T7C4	Putative high mobility group protein B1-like 1	HMGB1	1	0	18.311	158	7.4665	9.5	0	18813000	0
H0YKB3	Sorbitol dehydrogenase	SORD	1	0	12.71	117	7.4635	17.1	0	18428000	0
O00487	26S proteasome non-ATPase regulatory subunit 14	PSMD14	1	1	34.577	310	7.4377	4.2	4.2	16723000	23927000
H0YLW7	SAFB-like transcription modulator	SLTM	0	1	6.6127	62	7.4353	0	32.3	0	8418300
K4DI81	Ubiquitin-conjugating enzyme E2 C	UBE2C	0	0	5.1169	50	7.3844	0	0	0	0
H7C543	CD166 antigen	ALCAM	1	0	38.138	344	7.3179	4.7	0	4066400	0
P30041	Peroxiredoxin-6	PRDX6	1	0	25.035	224	7.3061	5.4	0	6325400	0
Q5T8D2	ATP-dependent zinc metalloprotease YME1L1	YME1L1	0	1	28.06	248	7.3059	0	5.2	0	71535000
Q56VL3	OCIA domain-containing protein 2	OCIAD2	1	0	16.953	154	7.2943	8.4	0	8977800	0
P10412	Histone H1.4	HIST1H1E	0	1	21.865	219	7.2688	12.3	22.8	0	26488000
Q8WVM0	Dimethyladenosine transferase 1, mitochondrial	TFB1M	0	1	39.542	346	7.2642	0	2.6	0	0
H3BNH5	Inactive hydroxysteroid dehydrogenase-like protein 1	HSDL1	1	1	8.1425	70	7.2574	15.7	15.7	4621400	13673000
O75351	Vacuolar protein sorting-associated protein 4B	VPS4B	1	0	49.301	444	7.2273	3.6	0	5144900	0
F8VNY5	Thyroid transcription factor 1-associated protein 26	CCDC59	0	1	21.278	181	7.2029	0	9.9	0	9209600
A0A2U3TZH3	Elongation factor 1-alpha 2	EEF1A2	0	0	54.34	496	7.1996	15.7	19.4	0	0
A0A0C4DFM2	Zinc finger protein 574	ZNF574	0	1	108.7	986	7.1719	0	2.2	0	6146000
V9GYS5	HD domain-containing protein 2	HDDC2	1	1	12.276	107	7.1577	13.1	13.1	9359000	15233000
Q6ZNB6	NF-X1-type zinc finger protein NFXL1	NFXL1	0	1	101.34	911	7.1525	0	2.6	0	19514000
O15031	Plexin-B2	PLXNB2	0	1	205.12	1838	7.1261	0	0.8	0	7309400
H0Y512	Adipocyte plasma membrane-associated protein	APMAP	0	0	45.294	409	7.0371	0	0	0	0
P11279	Lysosome-associated membrane glycoprotein 1	LAMP1	0	1	44.882	417	7.0347	0	2.6	0	42838000
B5MD47	Septin-2	SEPT2	0	1	10.332	94	7.03	0	17	0	13711000
Q96FQ6	Protein S100-A16	S100A16	0	1	11.801	103	7.0276	0	15.5	0	12147000
H7C4H8	Histone RNA hairpin-binding protein	SLBP	0	1	21.231	186	7.0217	0	7.5	0	16402000
P61026	Ras-related protein Rab-10	RAB10	0	1	22.541	200	7.0129	5.5	11	0	57221000
Q04941	Proteolipid protein 2	PLP2	1	0	16.691	152	7.0001	8.6	0	9460700	0
E9PB61	THO complex subunit 4	ALYREF	1	1	27.557	264	6.9967	4.2	4.2	24590000	242880000
H7C4N8	Integrin beta-1	ITGB1	0	0	11.495	108	6.9879	0	0	0	0
P17066	Heat shock 70 kDa protein 6	HSPA6	1	1	71.027	643	6.9866	11.5	12.6	409120000	364520000
Q9NQ29	Putative RNA-binding protein Luc7-like 1	LUC7L	0	1	43.727	371	6.9794	7.3	11.6	0	0
B8ZZC5		GLS	1	0	11.873	103	6.9791	15.5	0	3465200	0
A0A087WXY1	Leucine--tRNA ligase, cytoplasmic	LARS	0	1	18.204	160	6.971	0	6.9	0	16708000
H3BP78	Fanconi anemia group I protein	FANCI	0	1	122.83	1090	6.9675	0	1	0	6421700
K7EJ44	Profilin-1	PFN1	0	0	11.39	104	6.9549	0	0	0	0
Q96CB9	5-methylcytosine rRNA methyltransferase NSUN4	NSUN4	0	1	43.088	384	6.9479	0	2.9	0	15518000
Q6P2S0	Signal recognition particle 9 kDa protein	SRP9	0	1	5.7685	49	6.9472	0	22.4	0	14726000
F8WDT8	Probable ATP-dependent RNA helicase DDX56	DDX56	0	1	20.342	185	6.9471	0	5.9	0	11378000
Q96FJ2	Dynein light chain 2, cytoplasmic	DYNLL2	1	1	10.35	89	6.9469	12.4	12.4	9614500	48193000
K7EJ49	Kelch-like ECH-associated protein 1	KEAP1	0	0	23.405	212	6.9427	0	0	0	0
P42167	Lamina-associated polypeptide 2, isoforms beta/gamma	TMPO	1	0	50.67	454	6.9321	11.9	9	27145000	0
H0YJ11	Alpha-actinin-1	ACTN1	0	0	24.263	207	6.9115	0	0	0	0
Q9UJS0	Calcium-binding mitochondrial carrier protein Aralar2	SLC25A13	0	1	74.175	675	6.9113	0	1.8	0	17043000
Q9NYZ3	G2 and S phase-expressed protein 1	GTSE1	0	1	76.644	720	6.9069	0	2.2	0	14814000
Q4G0W3	Collagen alpha-1(XIV) chain	COL14A1	0	0	59.163	534	6.9067	0	0	0	0
E9PD92	Glucose-6-phosphate 1-dehydrogenase	G6PD	0	0	29.502	256	6.9019	0	0	0	0
Q92522	Histone H1x	H1FX	0	1	22.487	213	6.8786	0	7	0	25202000
P24534	Elongation factor 1-beta	EEF1B2	1	0	24.763	225	6.8738	5.8	0	27062000	0
Q8N3C0	Activating signal cointegrator 1 complex subunit 3	ASCC3	0	1	251.46	2202	6.8733	0	0.5	0	39162000
E7EX70	DNA-directed RNA polymerase I subunit RPA49	POLR1E	0	1	15.862	141	6.8731	0	9.9	0	18092000
Q9HCY8	Protein S100-A14	S100A14	0	1	11.662	104	6.8499	0	14.4	0	14555000
H7C2Q8	Probable rRNA-processing protein EBP2	EBNA1BP2	0	1	40.684	361	6.8475	0	3.3	0	9383400
G3V1T4	Nuclear pore complex protein Nup107	NUP107	0	1	11.348	103	6.8014	0	11.7	0	24109000
R4GMT0	Alpha-centractin	ACTR1A	0	0	37.433	332	6.7884	0	0	0	0
H0Y8D1	Putative trypsin-6	PRSS1	1	0	15.421	142	6.7492	14.1	0	836670000	0
P60903	Protein S100-A10	S100A10	1	0	11.203	97	6.7383	10.3	0	10270000	0
Q13151	Heterogeneous nuclear ribonucleoprotein A0	HNRNPA0	0	1	30.84	305	6.7368	0	5.6	0	16553000
E7ETY4	Serine/threonine-protein kinase MARK2	MARK2	0	1	78.452	699	6.7358	0	2.9	0	7146600
Q14677	Clathrin interactor 1	CLINT1	0	0	68.259	625	6.7279	0	0	0	0
H3BMQ8	Fructose-bisphosphate aldolase	ALDOA	0	0	15.462	140	6.7253	0	0	0	0
Q68E01	Integrator complex subunit 3	INTS3	0	1	118.07	1043	6.7004	0	1.6	0	8070400
Q9UN37	Vacuolar protein sorting-associated protein 4A	VPS4A	1	1	48.897	437	6.6914	3.7	3.7	16942000	16354000
P48735	Isocitrate dehydrogenase [NADP], mitochondrial	IDH2	1	0	50.909	452	6.6876	2.4	0	10824000	0
P56182	Ribosomal RNA processing protein 1 homolog A	RRP1	0	1	52.839	461	6.6849	0	2.8	0	10990000
I3L3B4	Vitamin K epoxide reductase complex subunit 1	VKORC1	1	1	11.082	104	6.6697	12.5	12.5	17471000	0
G3V3W9	Activator of 90 kDa heat shock protein ATPase homolog 1	AHSA1	0	0	11.62	100	6.6661	0	0	0	0
K7EMD0	Proteasome activator complex subunit 3	PSME3	1	0	10.935	96	6.6644	11.5	0	9384500	0
Q10570	Cleavage and polyadenylation specificity factor subunit 1	CPSF1	0	1	160.88	1443	6.6584	0	0.6	0	0
Q9HAN9	Nicotinamide/nicotinic acid mononucleotide adenylyltransferase 1	NMNAT1	0	1	31.932	279	6.6496	0	3.9	0	11674000
A0A0B4J2A0	Sedoheptulokinase	TRPV1	1	0	51.504	478	6.643	2.9	0	5032700	0
F8WEA6	Mitochondrial-processing peptidase subunit beta	PMPCB	0	1	12.871	119	6.6423	0	13.4	0	9408300
Q8NFH5	Nucleoporin NUP53	NUP35	0	0	34.773	326	6.6301	0	0	0	0
H0YDS0	Ubiquilin-1	UBQLN1	1	0	16.444	157	6.624	10.8	0	15289000	0
V9GYR2	Sodium/potassium-transporting ATPase subunit beta-1	ATP1B1	1	0	15.125	130	6.6204	10.8	0	15211000	0
A0A0G2JIZ4	Zinc finger protein RFP	TRIM27	1	0	28.746	249	6.6177	4	0	4644100	0
G5E9Z2	Cleft lip and palate transmembrane protein 1-like protein	CLPTM1L	0	1	43.28	369	6.5984	0	4.3	0	12099000
J3KNA0	Mitochondrial inner membrane protein OXA1L	OXA1L	1	0	55.269	495	6.5979	1.6	0	0	0
E9PIA9	Calpain-1 catalytic subunit	CAPN1	1	1	7.1981	63	6.5945	15.9	15.9	16869000	19364000
O43809	Cleavage and polyadenylation specificity factor subunit 5	NUDT21	1	0	26.227	227	6.5834	5.3	0	13526000	0
C9J719	3-beta-hydroxysteroid-Delta(8),Delta(7)-isomerase	EBP	0	0	16.608	145	6.5765	0	0	0	0
A3KFL5	Exosome complex component RRP4	EXOSC2	0	1	26.327	237	6.5621	0	4.2	0	0
Q8IWV8	E3 ubiquitin-protein ligase UBR2	UBR2	1	0	200.54	1755	6.5483	0.9	0	15166000	0
A0A0J9YXP8	Glucose-6-phosphate isomerase	GPI	1	0	30.37	268	6.546	4.1	0	22710000	0
Q01469	Fatty acid-binding protein, epidermal	FABP5	0	1	15.164	135	6.5258	0	8.1	0	22876000
Q5T8R3	Monocarboxylate transporter 1	SLC16A1	0	0	31.689	296	6.5219	0	0	0	0
D6R9C3	Cytochrome c oxidase subunit 7A2, mitochondrial	COX7A2	1	1	5.8468	53	6.5063	18.9	18.9	20805000	0
O95425	Supervillin	SVIL	0	0	247.74	2214	6.4494	0	0	0	0
A6NE76	Cullin-4A	CUL4B	0	1	27.889	234	6.441	0	4.7	0	6804700
D6RCD0	Estradiol 17-beta-dehydrogenase 11	HSD17B11	1	0	28.102	256	6.4407	7.4	0	3944500	0
G3V5T9	Cyclin-dependent kinase 2	CDK2	0	1	39.178	346	6.436	5.5	8.1	0	0
Q9UKA4	A-kinase anchor protein 11	AKAP11	0	1	210.51	1901	6.4294	0	0.6	0	6847900
P31949	Protein S100-A11	S100A11	1	0	11.74	105	6.3895	12.4	0	10674000	0
P63151	Serine/threonine-protein phosphatase 2A 55 kDa regulatory subunit B alpha isoform	PPP2R2A	0	0	51.691	447	6.3648	0	0	0	0
P48507	Glutamate--cysteine ligase regulatory subunit	GCLM	0	0	30.727	274	6.3511	0	0	0	0
A0A286YEY4	Ig gamma-2 chain C region	IGHG2	1	1	43.805	395	6.3465	2.3	2.3	96101000	45370000
Q9H5Q4	Dimethyladenosine transferase 2, mitochondrial	TFB2M	0	1	45.348	396	6.3221	0	2.3	0	6479700
Q9NPH2	Inositol-3-phosphate synthase 1	ISYNA1	0	1	61.067	558	6.2984	0	2.3	0	9944300
Q8WUH6	Transmembrane protein 263	TMEM263	1	1	11.748	116	6.2849	8.6	8.6	37999000	37816000
P81605	Dermcidin	DCD	0	0	11.284	110	6.2838	0	0	0	0
A0A0J9YYG2	Tubulin-specific chaperone D	TBCD	1	1	8.6368	80	6.2835	11.2	11.2	11075000	59652000
A0A0D9SEM9		DDX39A	1	0	10.925	96	6.2824	22.9	24	40464000	0
P14174	Macrophage migration inhibitory factor	MIF	0	0	12.476	115	6.2808	0	0	0	0
O00442	RNA 3-terminal phosphate cyclase	RTCA	0	0	39.336	366	6.2791	0	0	0	0
S4R3N9	Sideroflexin	SFXN3	1	0	19.605	177	6.2732	5.1	0	16616000	0
H3BRM5	Cytochrome c oxidase subunit 5A, mitochondrial	COX5A	1	0	7.771	69	6.2719	13	0	15282000	0
O00483	Cytochrome c oxidase subunit NDUFA4	NDUFA4	1	1	9.3697	81	6.2712	12.3	12.3	97003000	158960000
Q13404	Ubiquitin-conjugating enzyme E2 variant 1	UBE2V1	0	0	16.495	147	6.2707	0	0	0	0
E9PN51	NADH dehydrogenase [ubiquinone] iron-sulfur protein 8, mitochondrial	NDUFS8	1	0	12.405	110	6.2563	8.2	0	8318400	0
F5H6T1	Actin-related protein 2	ACTR2	0	1	38.841	339	6.2502	0	4.1	0	13571000
Q9HAV7	GrpE protein homolog 1, mitochondrial	GRPEL1	1	0	24.279	217	6.2468	6	0	8443700	0
C9JXC1	Ribonucleoside-diphosphate reductase subunit M2	RRM2	0	0	33.789	289	6.2459	0	0	0	0
E9PH82	Protein FAM98A	FAM98A	0	1	34.431	312	6.24	0	3.8	0	48883000
O76013	Keratin, type I cuticular Ha6	KRT36	1	0	52.247	467	6.2306	3.9	3.4	15632000	0
Q5JWF2	Guanine nucleotide-binding protein G(s) subunit alpha isoforms XLas	GNAS	0	1	111.02	1037	6.2296	1.1	1.9	0	13362000
H7C2L4	Transformer-2 protein homolog beta	TRA2B	0	1	12.548	107	6.2187	0	9.3	0	28443000
E5RJZ2	Catenin alpha-1	CTNNA1	0	1	4.2039	37	6.2176	0	29.7	0	0
Q9H1A4	Anaphase-promoting complex subunit 1	ANAPC1	0	0	216.5	1944	6.1826	0	0	0	0
C9J931	GTP-binding protein Rheb	RHEB	1	1	8.6739	79	6.1822	13.9	13.9	11396000	44306000
Q9Y6N1	Cytochrome c oxidase assembly protein COX11, mitochondrial	COX11	0	1	31.43	276	6.1685	0	3.6	0	0
H0YAM1	G-rich sequence factor 1	GRSF1	0	1	13.361	114	6.1469	0	9.6	0	39586000
G3V5S1	L-2-hydroxyglutarate dehydrogenase, mitochondrial	L2HGDH	0	0	22.511	211	6.1429	0	0	0	0
Q9BVA1	Tubulin beta-2B chain	TUBB2B	0	1	49.953	445	6.1426	32.4	51	0	13266000
K7EQA9	Hsp90 co-chaperone Cdc37	CDC37	1	0	27.435	230	6.141	3.9	0	18775000	0
P56134	ATP synthase subunit f, mitochondrial	ATP5J2	1	0	10.918	94	6.1382	13.8	13.8	13283000	0
F5GZQ3	Trifunctional enzyme subunit beta, mitochondrial	HADHB	1	0	49.597	459	6.1365	2	0	10551000	0
B4DE93	NADH dehydrogenase [ubiquinone] flavoprotein 1, mitochondrial	NDUFV1	1	0	39.462	363	6.1344	2.5	0	7417900	0
A0A087X1R1	Smoothelin	SMTN	1	0	108.01	1002	6.1315	1	0	1866000	0
Q5H8X8	Urotensin-2	UTS2	1	1	16.276	139	6.1272	5.8	5.8	49848000	33936000
A0A0A0MTH9	TATA-binding protein-associated factor 172	BTAF1	0	0	206.93	1849	6.1259	0	0	0	0
P55884	Eukaryotic translation initiation factor 3 subunit B	EIF3B	1	0	92.48	814	6.1174	1.2	0	2403100	0
G5EA09		SDCBP	0	1	34.819	318	6.1157	0	2.2	0	0
K7EQ66	Nicalin	NCLN	0	1	12.478	110	6.0812	0	9.1	0	8700000
B8ZZF2	WD repeat, SAM and U-box domain-containing protein 1	WDSUB1	1	1	47.567	429	6.0777	1.9	1.9	30513000	13601000
Q9H0S4	Probable ATP-dependent RNA helicase DDX47	DDX47	0	1	50.646	455	6.0605	0	2.6	0	9557200
B7ZBH1	Eukaryotic translation initiation factor 6	EIF6	0	1	11.824	108	6.0586	0	9.3	0	21553000
G3V2G6	Retinol dehydrogenase 11	RDH11	0	1	19.958	178	6.0537	0	7.3	0	10079000
E5RJZ1	Cytochrome c oxidase subunit 7A-related protein, mitochondrial	COX7A2L	1	0	8.8399	79	6.0463	16.5	0	8496600	0
I3L0J9	Pre-mRNA-processing-splicing factor 8	PRPF8	0	1	119.7	1012	6.0463	0	0.8	0	11545000
J3KNP2	Transducin beta-like protein 3	TBL3	0	1	76.979	697	6.0399	0	2.2	0	5535700
Q14126	Desmoglein-2	DSG2	0	0	122.29	1118	6.0379	0	0	0	0
B1AMB1	Target of rapamycin complex 2 subunit MAPKAP1	MAPKAP1	0	1	10.36	93	6.0363	0	15.1	0	13864000
Q01085	Nucleolysin TIAR	TIAL1	0	0	41.59	375	6.0315	0	0	0	0
P50151	Guanine nucleotide-binding protein G(I)/G(S)/G(O) subunit gamma-10	GNG10	1	0	7.2053	68	6.0231	19.1	0	7461600	0
Q14566	DNA replication licensing factor MCM6	MCM6	0	1	92.888	821	6.0198	0	1.9	0	7694900
H0Y8P4	U3 small nucleolar RNA-associated protein 15 homolog	UTP15	0	1	61.32	545	6.0191	0	2.4	0	9639100
A0A494C1T6	Succinate dehydrogenase [ubiquinone] flavoprotein subunit, mitochondrial	SDHA	1	1	38.614	356	6.0175	3.9	3.9	5190500	0
Q9HB66		MKKS	1	0	7.2634	63	6.0171	27	0	6657400	0
D6RIU4	Vesicular integral-membrane protein VIP36	LMAN2	1	1	21.86	191	6.0168	6.3	6.3	9323600	7440300
Q9BW60	Elongation of very long chain fatty acids protein 1	ELOVL1	1	0	32.662	279	6.0113	4.3	0	12568000	0
H3BSW3	Adenine phosphoribosyltransferase	APRT	0	0	6.9189	63	6.0103	0	0	0	0
Q8WVC2	40S ribosomal protein S21	RPS21	0	1	8.85	81	6.0083	0	11.1	0	31096000
Q9UJK0	Ribosome biogenesis protein TSR3 homolog	TSR3	0	1	33.596	312	5.9993	0	3.5	0	10226000
Q9NUQ8	ATP-binding cassette sub-family F member 3	ABCF3	0	1	79.744	709	5.9964	0	1.1	0	13997000
H7C0Q6	E3 ubiquitin-protein ligase TRIM4	TRIM4	1	1	23.413	202	5.9936	5.4	5.4	136150000	1327700000
H3BNG9	Dynein light chain roadblock-type 1	DYNLRB2	1	0	4.5292	40	5.9895	22.5	0	10776000	0
I3L234	Ribosomal L1 domain-containing protein 1	RSL1D1	0	1	11.628	98	5.9887	0	13.3	0	18126000
A0A087WV46	Ragulator complex protein LAMTOR4	LAMTOR4	1	1	8.8779	82	5.985	12.2	12.2	9610500	6159100
Q9Y679	Ancient ubiquitous protein 1	AUP1	1	0	45.786	410	5.985	2.9	0	0	0
P62306	Small nuclear ribonucleoprotein F	SNRPF	0	1	9.7251	86	5.9776	0	9.3	0	46599000
H3BPE7	RNA-binding protein FUS	FUS	1	0	53.496	527	5.9738	3	0	12460000	0
H0YC55	Condensin-2 complex subunit H2	NCAPH2	0	1	15.955	141	5.9676	0	7.1	0	0
P62875	DNA-directed RNA polymerases I, II, and III subunit RPABC5	POLR2L	0	1	7.645	67	5.9672	0	13.4	0	50545000
E9PB77	Integrin alpha-2	ITGA2	0	1	69.463	641	5.9671	0	2	0	11348000
A0A1W2PRD0	Golgi SNAP receptor complex member 2	GOSR2	0	0	12.799	108	5.9648	0	0	0	0
H7C3P6	Nuclear pore complex protein Nup98-Nup96	NUP98	0	1	85.676	753	5.9631	0	1.3	0	14627000
O15235	28S ribosomal protein S12, mitochondrial	MRPS12	0	1	15.173	138	5.9604	0	8	0	4641900
Q8WVP5	Tumor necrosis factor alpha-induced protein 8-like protein 1	TNFAIP8L1	0	1	20.827	186	5.9543	0	3.2	0	23051000
H0YK42	Sorting nexin-1	SNX1	0	1	35.592	304	5.9424	0	2	0	51830000
O95835	Serine/threonine-protein kinase LATS1	LATS1	0	1	126.87	1130	5.9417	0	1.2	0	16350000
P22830	Ferrochelatase, mitochondrial	FECH	0	1	47.862	423	5.9403	0	3.5	0	0
A0A1W2PS44			1	0	14.622	131	5.9399	8.4	0	24979000	0
F8W9J0	Calcium-binding mitochondrial carrier protein Aralar1	SLC25A12	0	1	10.118	87	5.9378	0	14.9	0	13613000
O15400	Syntaxin-7	STX7	1	0	29.815	261	5.9345	3.8	0	8238400	0
F5H148	Putative RRN3-like protein RRN3P2	RRN3	1	0	70.466	621	5.9247	1.3	0	7274900	0
H7C341	Splicing factor 3B subunit 1	SF3B1	0	1	27.221	241	5.9225	0	4.1	0	7571200
P03928	ATP synthase protein 8	MT-ATP8	1	0	7.9916	68	5.9216	13.2	0	0	0
K7ES52	Thymidine kinase	TK1	0	1	19.786	180	5.9157	0	5.6	0	17134000
Q709F0	Acyl-CoA dehydrogenase family member 11	ACAD11	0	1	87.263	780	5.9141	0	1.5	0	3248300000
A0A1B0GUI1	Ral GTPase-activating protein subunit alpha-1	RALGAPA1	0	1	280.41	2495	5.9117	0	0.4	0	52294000
U3KPZ7	RNA-binding protein 27	RBM27	0	1	114.54	1027	5.9034	0	1	0	12966000
P53007	Tricarboxylate transport protein, mitochondrial	SLC25A1	1	0	34.012	311	5.8964	2.9	0	11379000	0
Q96GA3	Protein LTV1 homolog	LTV1	0	1	54.854	475	5.8964	0	1.9	0	10571000
H0YAZ4		CNGB3	1	1	12.342	111	5.896	10.8	10.8	15694000	30671000
A0A3B3ISX1	Double-stranded RNA-specific adenosine deaminase	ADAR	0	1	77.922	707	5.896	0	3	0	27711000
Q16401	26S proteasome non-ATPase regulatory subunit 5	PSMD5	1	1	56.195	504	5.8925	1.8	1.8	5072100	7877600
P32456	Interferon-induced guanylate-binding protein 2	GBP2	0	0	67.208	591	5.8905	0	0	0	0
O95831	Apoptosis-inducing factor 1, mitochondrial	AIFM1	0	1	66.9	613	5.8856	0	1.8	0	19447000
F8WAR4	MICOS complex subunit MIC19	CHCHD3	1	0	27.735	241	5.8831	5	0	8218900	0
D6RGI3	Septin-11	SEPT11	0	0	49.005	425	5.8766	0	0	0	0
P07305	Histone H1.0	H1F0	1	1	20.863	194	5.8597	4.1	4.1	9029200	46593000
B1AH59	Activating signal cointegrator 1 complex subunit 2	ASCC2	0	1	27.52	240	5.856	0	4.2	0	8535400
F8WEB6	14-3-3 protein eta	YWHAH	1	0	4.5061	39	5.8528	23.1	0	11781000	0
P30049	ATP synthase subunit delta, mitochondrial	ATP5D	0	0	17.49	168	5.8523	0	0	0	0
Q9UC06	Zinc finger protein 70	ZNF70	1	0	50.802	446	5.8414	2	0	43905000	0
Q96SI9	Spermatid perinuclear RNA-binding protein	STRBP	0	1	73.652	672	5.8385	0	3.6	0	42459000
I3L0N3	Vesicle-fusing ATPase	NSF	0	0	82.091	739	5.8267	0	0	0	0
J3QLR3	Rho GTPase-activating protein 28	ARHGAP28	0	0	6.5673	57	5.8176	0	0	0	0
D6RIY6	Exosome complex component RRP45	EXOSC9	0	1	46.977	423	5.817	0	2.6	0	15938000
Q5SRQ3	Casein kinase II subunit beta	CSNK2B-LY6G5B-1181	0	1	26.673	228	5.8074	0	4.8	0	14622000
H0YLR3	U2 small nuclear ribonucleoprotein A	SNRPA1	0	1	9.4775	89	5.8033	0	15.7	0	0
F8WAX7	Selenoprotein K	SELK	1	0	8.2912	72	5.8026	16.7	0	0	0
P16989	Y-box-binding protein 3	YBX3	0	1	40.089	372	5.8004	8.6	16.1	0	9435000
P36507	Dual specificity mitogen-activated protein kinase kinase 2	MAP2K2	0	0	44.424	400	5.7977	0	0	0	0
E9PJ77	Galectin	LGALS8	0	0	12.107	106	5.7906	0	0	0	0
Q8TAT6	Nuclear protein localization protein 4 homolog	NPLOC4	0	0	68.119	608	5.7865	0	0	0	0
C9JBL1	Signal peptidase complex subunit 1	SPCS1	1	0	9.2748	80	5.7856	21.2	0	5534800	0
P01008	Antithrombin-III	SERPINC1	0	1	52.602	464	5.7854	0	1.5	0	0
Q9BTX1	Nucleoporin NDC1	NDC1	0	0	76.304	674	5.7849	0	0	0	0
Q8WVX6	Wings apart-like protein homolog	WAPAL	1	0	45.56	402	5.7839	3.5	0	1737700	0
Q5T3Q7	HEAT repeat-containing protein 1	HEATR1	1	1	233.27	2063	5.7787	0.5	0.5	69142000	109140000
E9PJ21	Hypoxia up-regulated protein 1	HYOU1	1	0	72.976	656	5.7755	2	0	6080400	0
P11172	Uridine 5-monophosphate synthase	UMPS	0	1	52.221	480	5.7755	0	2.3	0	4358000
A0A0A6YYC0	Ribosomal protein S6 kinase	RPS6KA4	0	1	78.366	704	5.773	0	1.7	0	7056600
A0A2R8Y815	Catenin beta-1	CTNNB1	0	1	20.395	186	5.7686	0	3.8	0	3296400
E9PJA7	Bcl-2-associated transcription factor 1	BCLAF1	0	1	52.917	467	5.7669	0	2.4	0	7702300
A0A087X1Z5	Zinc finger and BTB domain-containing protein 9	ZBTB9	0	0	8.74	79	5.76	0	0	0	0
R4GN98	Protein S100	S100A6	1	0	9.681	85	5.7599	9.4	0	36206000	0
Q6P1K8	General transcription factor IIH subunit 2-like protein	GTF2H2C	0	1	44.452	395	5.7463	0	3.5	0	30434000
H3BT13	Small nuclear ribonucleoprotein Sm D3	SNRPD3	0	1	6.9058	62	5.7371	0	11.3	0	60609000
C9JU35	Complex I assembly factor TIMMDC1, mitochondrial	TIMMDC1	0	1	17.459	151	5.737	0	6.6	0	5315300
Q9NVI7	ATPase family AAA domain-containing protein 3A	ATAD3A	0	1	71.368	634	5.7368	12.5	18	0	21957000
E5RFI3	Serine/threonine-protein phosphatase	PPP2CB	0	1	14.491	125	5.7359	0	12	0	60539000
X6RLL4	Ribonuclease P protein subunit p40	RPP40	1	0	34.676	303	5.7327	2.3	0	0	0
A8MXL6	Protein SEC13 homolog	SEC13	1	0	31.595	284	5.7322	3.9	0	11053000	0
C9JX74	Transcription termination factor 4, mitochondrial	MTERF4	0	1	16.868	151	5.7315	0	5.3	0	0
A0A0U1RRC2	Mannose-1-phosphate guanyltransferase alpha	GMPPA	0	1	11.781	114	5.7245	0	13.2	0	6577000
O94826	Mitochondrial import receptor subunit TOM70	TOMM70A	0	0	67.454	608	5.7214	0	0	0	0
B1AJY5	26S proteasome non-ATPase regulatory subunit 10	PSMD10	1	0	20.217	185	5.7186	4.9	0	0	0
Q00765	Receptor expression-enhancing protein 5	REEP5	1	0	21.493	189	5.7166	5.8	0	10213000	0
P25788	Proteasome subunit alpha type-3	PSMA3	0	1	28.433	255	5.7136	0	4.7	0	21884000
P52306	Rap1 GTPase-GDP dissociation stimulator 1	RAP1GDS1	0	1	66.316	607	5.7136	0	1.2	0	2789800
E9PRV0	Vacuolar protein sorting-associated protein 51 homolog	VPS51	0	0	25.607	233	5.7092	0	0	0	0
Q5VUC9	Ribonuclease P protein subunit p38	RPP38	0	1	16.401	145	5.7073	0	6.9	0	9040300
A0A087WUV5	Lactadherin	MFGE8	1	0	8.7768	75	5.7069	17.3	0	2092300	0
O15145	Actin-related protein 2/3 complex subunit 3	ARPC3	0	1	20.546	178	5.6978	0	3.9	0	0
B8ZZ81	Alkyldihydroxyacetonephosphate synthase, peroxisomal	AGPS	0	0	20.214	189	5.6915	0	0	0	0
H7C3M5	Probable C-mannosyltransferase DPY19L1	DPY19L1	0	1	9.0083	83	5.6896	0	10.8	0	22522000
D6RF82	Dual specificity protein kinase TTK	TTK	0	1	15.787	139	5.6895	0	8.6	0	13037000
Q13242	Serine/arginine-rich splicing factor 9	SRSF9	0	1	25.542	221	5.689	3.2	8.1	0	31747000
Q5JSG7	Proprotein convertase subtilisin/kexin type 5	PCSK5	1	0	173.89	1560	5.6833	0.6	0	50631000	0
J3QS00	Fatty aldehyde dehydrogenase	ALDH3A2	1	1	15.108	134	5.6828	6.7	6.7	4695800	6855900
Q14573	Inositol 1,4,5-trisphosphate receptor type 3	ITPR3	0	1	304.1	2671	5.6825	0	0.4	0	15643000
Q96B49	Mitochondrial import receptor subunit TOM6 homolog	TOMM6	1	0	8.0019	74	5.68	13.5	0	6634100	0
H7C1I7	Zinc finger MYM-type protein 3	ZMYM4	1	0	134.31	1207	5.6784	0.8	0	144940000	0
Q9NQ75	Cas scaffolding protein family member 4	CASS4	1	1	87.143	786	-2	1.4	1.4	1326300000	404210000
C9JNC3		BTN2A1	0	1	9.8259	85	-2	0	8.2	0	978800000
C9JQD1	Hexokinase	GCK	1	0	50.136	448	-2	2.7	0	124100000	0
Q9BZR6	Reticulon-4 receptor	RTN4R	1	0	50.707	473	-2	2.1	0	249630000	0
S4R3N7	Centrosomal protein C10orf90	C10orf90	0	0	34.544	312	-2	0	0	0	0
E9PHM6	Dystonin	DST	0	1	629.78	5497	-2	0	0.3	0	79272000
E5RHR3		DNPEP	1	0	4.9587	45	-2	44.4	0	74251000	0
D6W5U7	Cohesin subunit SA-3	STAG3	0	1	139.12	1226	-2	0	1	0	65630000
A0A0A0MTS7	Titin	TTN	0	1	3994.6	35991	-2	0	0	0	48699000
P60153	Inactive ribonuclease-like protein 9	RNASE9	0	1	24.307	205	-2	0	7.8	0	38594000
K7ERM8		CNN1	1	0	13.942	119	-2	6.7	0	24676000	0
Q6ZMZ0	E3 ubiquitin-protein ligase RNF19B	RNF19B	0	1	77.924	732	-2	0	1.1	0	23772000
F5H3N5	Mitochondrial uncoupling protein 3	UCP3	0	0	10.254	96	-2	0	0	0	0
F6S2S5		LASP1	0	0	10.65	91	-2	0	0	0	0
F5GY07	PCTP-like protein	STARD10	0	1	6.7005	58	-2	0	24.1	0	13897000
I3L4X5	Ubiquitin carboxyl-terminal hydrolase 31	USP31	0	1	68.299	645	-2	0	1.6	0	10115000
A0A494BZV7	Zinc finger homeobox protein 4	ZFHX4	1	0	83.768	743	-2	2	0	4573700	0
P23109	AMP deaminase 1	AMPD1	0	1	90.218	780	-2	0	1.5	0	2931500
O14686	Histone-lysine N-methyltransferase 2D	KMT2D	0	1	593.38	5537	-2	0	0.2	0	0

## Sheet: Unique in GRB7 vs. CPPT
Gene names	GRB7 enriched over CPPT
GRB7	44
NUMA1	33
HNRNPUL1	15
PLK1	10
RPTOR	10
SNRNP200	9
TOP1	8
RARS	8
CKAP4	7
IARS	6
DHX15	6
GNL3	5
RRP12	5
MYBBP1A	5
DDX24	5
TCF25	5
RACGAP1	5
TNPO3	5
RPL31	5
RRP1B	4
ACACA	4
RFC1	4
PRPF19	4
HNRNPD	4
CORO1C	4
RANBP2	4
HP1BP3	4
GTPBP4	4
NAT10	4
HIST1H1C	3
RPLP1	3
MTDH	3
MMS19	3
DDB1	3
SRP14	3
PLOD1	3
TBL2	3
PPP1CC	3
SRSF6	3
TPX2	3
USP10	3
EIF2B4	3
KIF23	3
HNRNPDL	3
NOP2	3
RFC4	3
ASPH	3
STAU1	3
FAT1	3
NOC2L	3
ABCF2	3
MSH6	3
GEMIN4	3
AP2A1	3
PRC1	3
RIN1	3
NCAPD2	3
KRT16	2
NPEPPS	2
RBM39	2
FAF2	2
SMPD4	2
FMR1	2
NUP188	2
TRIP13	2
GRWD1	2
EIF3E	2
RBM3	2
HNRNPL	2
KIF18A	2
NDUFS2	2
FAM83B	2
FBL	2
SRSF1	2
MRPS9	2
SERBP1	2
ACADSB	2
GBF1	2
KIF22	2
DNAJC9	2
HNRNPR	2
AP2M1	2
DNAJA3	2
MKI67	2
LARP4	2
HSD17B12	2
HELLS	2
C11orf98	2
DDX21	2
SSBP1	2
TELO2	2
TRIP12	2
IGF2BP2	2
SSFA2	2
LARP1	2
FAM129B	2
RBMX	2
DCAF7	2
XRN2	2
ZNF512	2
COPE	2
WDR48	2
MRPS7	2
POLRMT	2
KIF14	2
IDH3G	2
STT3B	2
CDC5L	2
GTF2I	2
ARL1	2
SRSF5	2
SNRNP70	2
ALG1	2
ABCE1	2
USP9X	2
COX5B	2
EFTUD2	2
NUSAP1	2
LMNB2	2
UBE4A	2
NDUFB10	2
MRPL16	2
ARHGEF2	2
POLR2B	2
HOOK2	2
SDAD1	2
MRPS16	2
PTCD3	2
EIF2B5	2
XPO7	2
NUP160	2
AFG3L2	2
LACTB	2
NXF1	2
DDX41	2
QSOX1	2
DHX37	2
MMTAG2	2
ATAD3B	1
DOCK5	1
TRIM32	1
KIF5B	1
SRPR	1
RCN2	1
YY1	1
TUBA1A	1
MAP7D1	1
TLN1	1
PFKM	1
UFL1	1
GPATCH4	1
GARS	1
STOML2	1
SNRPA	1
ARHGEF1	1
TAMM41	1
SF3B6	1
FLII	1
C14orf166	1
DPM1	1
STAT3	1
SLC25A3	1
CTNND1	1
HLTF	1
POLDIP3	1
HSPA1L	1
C19orf52	1
PPP6R1	1
LYAR	1
CDCP1	1
EEF1E1	1
POLD1	1
TUBB8	1
DDX6	1
PNPLA6	1
NOP9	1
SPTLC1	1
RAB3B	1
DNAJC11	1
EHD2	1
SRPK1	1
PNO1	1
DNAJB12	1
PTPMT1	1
ACOT9	1
MBOAT7	1
IARS2	1
TUBG1	1
SSR4	1
KIFC1	1
KRT6B	1
IQGAP1	1
UCK2	1
SDF4	1
MRPS14	1
SPATS2	1
KIF20A	1
DDX19A	1
IRS1	1
NLRP2	1
NHP2L1	1
NOP58	1
KRT17	1
RPS19BP1	1
RBM45	1
WDR82	1
UTP18	1
HNRNPUL2-BSCL2	1
ZNF787	1
POLR2C	1
GCDH	1
ORC3	1
RTCB	1
POP1	1
TTF2	1
APOBEC3D	1
CLASP2	1
OSTC	1
RPS15	1
TARBP2	1
HIGD1A	1
EIF2AK2	1
C8orf33	1
TRAF4	1
PES1	1
CYR61	1
NDUFA9	1
SF3B3	1
ORC5	1
SLC25A32	1
SNRPC	1
KLF16	1
EXOSC3	1
HACD3	1
GTF2H4	1
SLTM	1
YME1L1	1
HIST1H1E	1
TFB1M	1
CCDC59	1
ZNF574	1
NFXL1	1
PLXNB2	1
LAMP1	1
SEPT2	1
S100A16	1
SLBP	1
RAB10	1
LUC7L	1
LARS	1
FANCI	1
NSUN4	1
SRP9	1
DDX56	1
SLC25A13	1
GTSE1	1
H1FX	1
ASCC3	1
POLR1E	1
S100A14	1
EBNA1BP2	1
NUP107	1
HNRNPA0	1
MARK2	1
INTS3	1
RRP1	1
CPSF1	1
NMNAT1	1
PMPCB	1
CLPTM1L	1
EXOSC2	1
FABP5	1
CUL4B	1
CDK2	1
AKAP11	1
TFB2M	1
ISYNA1	1
ACTR2	1
FAM98A	1
GNAS	1
TRA2B	1
CTNNA1	1
COX11	1
GRSF1	1
TUBB2B	1
SDCBP	1
NCLN	1
DDX47	1
EIF6	1
RDH11	1
PRPF8	1
TBL3	1
MAPKAP1	1
MCM6	1
UTP15	1
RPS21	1
TSR3	1
ABCF3	1
RSL1D1	1
SNRPF	1
NCAPH2	1
POLR2L	1
ITGA2	1
NUP98	1
MRPS12	1
TNFAIP8L1	1
SNX1	1
LATS1	1
FECH	1
SLC25A12	1
SF3B1	1
TK1	1
ACAD11	1
RALGAPA1	1
RBM27	1
LTV1	1
ADAR	1
AIFM1	1
ASCC2	1
STRBP	1
EXOSC9	1
CSNK2B-LY6G5B-1181	1
SNRPA1	1
YBX3	1
SERPINC1	1
UMPS	1
RPS6KA4	1
CTNNB1	1
BCLAF1	1
GTF2H2C	1
SNRPD3	1
TIMMDC1	1
ATAD3A	1
PPP2CB	1
MTERF4	1
GMPPA	1
PSMA3	1
RAP1GDS1	1
RPP38	1
ARPC3	1
DPY19L1	1
TTK	1
SRSF9	1
ITPR3	1
BTN2A1	1
DST	1
STAG3	1
TTN	1
RNASE9	1
RNF19B	1
STARD10	1
USP31	1
AMPD1	1
KMT2D	1
